# Supplementary material for: Activation of the glutamatergic cingulate cortical-cortical connection facilitates pain in adult mice
Source: Commun Biol. 2023 Dec 9;6:1247. doi: 10.1038/s42003-023-05589-1 (PMC10710420; doi:10.1038/s42003-023-05589-1)
Supplement: Supplementary file 3 — Supplementary Data 1 [file 42003_2023_5589_MOESM3_ESM.xlsx]

## Sheet: Figure 1
Figure 1f
Cell numbers of DsRed+ neurons in the contralateral ACC slices
Layer I	slice 1	slice 2	slice 3	slice 4	slice 5	slice 6	slice 7	slice 8	slice 9	slice 10	slice 11	slice 12	slice 13	slice 14	slice 15	slice 16
+1.09 mm	0	0	0	1	1	0	3	1	0	7	1	1	1	2
+0.73 mm	0	0	1	1	0	1	0	1	0	3	3	0	0	0	0	2
+0.37 mm	0	0	0	0	0	0	0	1	1	1	0	1	2	0	3
Layer II/III	slice 1	slice 2	slice 3	slice 4	slice 5	slice 6	slice 7	slice 8	slice 9	slice 10	slice 11	slice 12	slice 13	slice 14	slice 15	slice 16
+1.09 mm	6	8	1	0	10	6	26	37	41	21	49	35	40	38
+0.73 mm	12	6	12	20	13	18	10	36	38	26	27	48	56	35	57	39
+0.37 mm	17	14	8	13	5	5	11	35	38	45	35	27	38	40	43
Layer V/VI	slice 1	slice 2	slice 3	slice 4	slice 5	slice 6	slice 7	slice 8	slice 9	slice 10	slice 11	slice 12	slice 13	slice 14	slice 15	slice 16
+1.09 mm	4	2	1	0	0	3	0	1	5	1	10	5	7
+0.73 mm	6	5	1	0	7	2	7	2	5	4	3	5	6	6	11
+0.37 mm	4	3	5	0	0	1	3	3	2	5	2	10	7	14

## Sheet: Figure 2
Figure 2d
Input-output curves
Stimulation intensity (mW)	Mean	SEM
0	0	0
10	22.033	8.24
20	69.4	17.56
30	161.696	26.74
40	278.88	36.73
Figure 2e
light-evoked EPSCs after applied CNQX and AP5
Time	Baseline	CNQX	CNQX+AP5			Time	EPSCs amplitude (pA)			EPSCs amplitude (%)
99.8	0	1.52588	0.30518			1	124.881			Baseline	CNQX	CNQX+AP5
99.9	0	1.52588	0			2	122.267			100	22.54	20.09
100	0	1.52588	0			3	125.9			100	27.26	14.47
100.1	-0.30518	1.83105	0			4	121.28			100	33.17	10.31
100.2	-0.61035	1.52588	0			5	114.12			100	27.16	4.37
100.3	-0.91553	1.52588	0			6	88.8696			100	13.2	6.97
100.4	-0.91553	0.91553	0			7	102.348			100	15.95	5.69
100.5	-0.61035	0.61035	0			8	39.7307
100.6	-0.61035	0.61035	0			9	23.7195
100.7	0	0.61035	0.30518			10	39.7804
100.8	0	0.61035	0.30518			11	27.3668
100.9	0	0.61035	0			12	32.1969
101	0	0.91553	0			13	36.7133
101.1	0	0.61035	0			14	29.5515
101.2	0	0.61035	0			15	37.1212
101.3	0	0.91553	0			16	32.0143
101.4	0	0.91553	0			17	28.2464
101.5	0	1.2207	0.30518			18	16.4994
101.6	0	1.2207	0.30518			19	20.243
101.7	0	1.2207	0.30518			20	16.4363
101.8	0.30518	1.2207	0			21	22.9999
101.9	0.30518	1.2207	0.30518			22	14.8186
102	0	1.2207	0			23	18.7398
102.1	0	0.91553	0			24	17.3395
102.2	0	0.91553	0			25	15.2521
102.3	-0.30518	0.61035	0
102.4	-0.30518	0.61035	0
102.5	-0.30518	0.30518	0
102.6	-0.30518	0.30518	0.30518
102.7	-0.30518	0.30518	0.61035
102.8	0	0.30518	0.61035
102.9	0	0.30518	0.30518
103	0	0.30518	0
103.1	0.30518	0.30518	0
103.2	0.61035	0.61035	0
103.3	0.61035	0.61035	0
103.4	0.30518	0.61035	0
103.5	0.30518	0.61035	0
103.6	0.30518	0.91553	0
103.7	0.30518	0.61035	0
103.8	0.61035	0.61035	0
103.9	0.61035	0.61035	0
104	0.61035	0.30518	0
104.1	0.30518	0.61035	0
104.2	0.30518	0.61035	0
104.3	0	0.91553	0
104.4	0	0.91553	0
104.5	0	1.2207	0
104.6	0	1.2207	0
104.7	0	1.2207	0
104.8	0	1.2207	0
104.9	0	0.91553	0
105	0	0.91553	0
105.1	0	0.91553	0
105.2	0	0.61035	0
105.3	0	0.30518	-0.30518
105.4	0	0	-0.30518
105.5	-0.30518	0	-0.91553
105.6	-0.61035	0	-0.61035
105.7	-0.61035	0.30518	-0.61035
105.8	-0.61035	0.61035	-0.30518
105.9	-0.61035	0.61035	-0.30518
106	-1.2207	0.61035	-0.30518
106.1	-1.2207	0.30518	0
106.2	-1.52588	0.30518	-0.30518
106.3	-1.52588	0	-0.30518
106.4	-1.52588	0	-0.30518
106.5	-1.52588	0	-0.61035
106.6	-1.2207	0	-0.30518
106.7	-1.52588	0	-0.30518
106.8	-1.52588	0	-0.30518
106.9	-1.52588	0	-0.30518
107	-1.52588	0	-0.30518
107.1	-1.52588	0.30518	-0.30518
107.2	-1.52588	0.61035	-0.61035
107.3	-1.83105	0.91553	-0.30518
107.4	-2.13623	0.61035	-0.61035
107.5	-1.83105	0.61035	-0.30518
107.6	-1.83105	0.61035	-0.30518
107.7	-1.83105	0.30518	0
107.8	-1.83105	0	0
107.9	-2.44141	0	0
108	-2.44141	0.30518	0
108.1	-2.74658	0.30518	0
108.2	-3.05176	0.30518	0
108.3	-3.35693	0.30518	0
108.4	-3.05176	0.30518	0
108.5	-3.05176	0.30518	0
108.6	-3.05176	0.61035	0
108.7	-2.44141	0.61035	0
108.8	-2.74658	0.61035	0
108.9	-2.74658	0.61035	0
109	-2.74658	0.61035	0
109.1	-2.74658	0.61035	0.30518
109.2	-2.44141	0.30518	0.30518
109.3	-2.44141	0.61035	0.30518
109.4	-2.13623	0.30518	0.61035
109.5	-2.13623	0.30518	0.61035
109.6	-1.83105	0	0.61035
109.7	-2.13623	0	0.61035
109.8	-2.13623	0	0.61035
109.9	-1.83105	0	0.30518
110	-2.13623	0	0
110.1	-1.83105	0	0
110.2	-1.83105	0	0
110.3	-1.83105	0	0
110.4	-1.83105	0	0
110.5	-1.83105	0	0
110.6	-1.83105	0.30518	0
110.7	-2.13623	0.61035	0
110.8	-1.83105	0.61035	0.30518
110.9	-2.13623	0.61035	0.30518
111	-3.66211	-0.91553	-1.2207
111.1	-4.27246	-1.83105	-2.13623
111.2	-3.96729	-1.52588	-2.13623
111.3	-3.05176	-0.91553	-1.52588
111.4	-2.44141	0	-0.91553
111.5	-1.83105	0.30518	-0.30518
111.6	-1.83105	0.91553	-0.30518
111.7	-1.83105	0.91553	0
111.8	-2.13623	0.91553	-0.30518
111.9	-2.74658	0.91553	-0.61035
112	-3.35693	0.30518	-0.61035
112.1	-3.66211	0	-0.91553
112.2	-3.66211	-0.30518	-1.2207
112.3	-3.96729	-0.61035	-1.52588
112.4	-4.27246	-0.91553	-1.52588
112.5	-4.57764	-0.91553	-1.52588
112.6	-4.88281	-1.2207	-1.52588
112.7	-5.18799	-0.91553	-1.52588
112.8	-5.79834	-1.2207	-1.52588
112.9	-5.79834	-1.52588	-1.52588
113	-6.40869	-1.83105	-1.83105
113.1	-7.32422	-2.44141	-1.52588
113.2	-9.15527	-2.44141	-1.52588
113.3	-12.5122	-2.74658	-1.52588
113.4	-17.395	-3.35693	-1.83105
113.5	-24.1089	-4.57764	-1.83105
113.6	-31.4331	-6.10352	-1.83105
113.7	-39.3677	-7.93457	-2.13623
113.8	-47.3023	-9.76563	-2.13623
113.9	-54.9316	-11.9019	-2.44141
114	-62.561	-14.3433	-2.44141
114.1	-69.8852	-16.4795	-2.44141
114.2	-77.5147	-18.9209	-2.44141
114.3	-84.8389	-21.3623	-2.44141
114.4	-92.4683	-23.8037	-2.74658
114.5	-99.7925	-26.2451	-3.05176
114.6	-106.506	-27.771	-3.35693
114.7	-113.22	-29.602	-3.35693
114.8	-119.019	-30.8227	-3.35693
114.9	-124.817	-31.7383	-3.66211
115	-130.005	-32.959	-3.66211
115.1	-134.888	-34.1797	-3.96729
115.2	-139.465	-35.7056	-4.27246
115.3	-143.433	-36.9263	-4.27246
115.4	-147.095	-38.4522	-4.27246
115.5	-150.452	-39.3677	-4.27246
115.6	-153.809	-40.2832	-3.96729
115.7	-156.555	-41.5039	-3.96729
115.8	-158.997	-42.1143	-3.96729
115.9	-160.828	-43.0298	-3.96729
116	-160.217	-41.8091	-3.96729
116.1	-160.828	-41.5039	-3.96729
116.2	-161.743	-42.1143	-4.27246
116.3	-163.574	-43.0298	-4.57764
116.4	-164.49	-44.2505	-4.57764
116.5	-165.1	-44.5557	-4.88281
116.6	-165.1	-44.5557	-4.57764
116.7	-164.795	-44.2505	-4.88281
116.8	-164.185	-43.6401	-4.88281
116.9	-162.964	-43.0298	-4.88281
117	-162.048	-42.1143	-5.18799
117.1	-160.828	-41.5039	-5.18799
117.2	-159.607	-40.8935	-5.49316
117.3	-158.386	-40.2832	-5.49316
117.4	-156.86	-39.6728	-5.49316
117.5	-155.945	-39.3677	-5.49316
117.6	-154.114	-39.0625	-5.49316
117.7	-152.893	-38.4522	-5.49316
117.8	-151.367	-37.5366	-5.79834
117.9	-149.536	-36.6211	-6.10352
118	-148.01	-36.0107	-6.40869
118.1	-146.484	-35.7056	-6.71387
118.2	-144.958	-35.0952	-6.71387
118.3	-143.127	-34.79	-6.71387
118.4	-141.296	-34.4849	-7.01904
118.5	-139.771	-33.8745	-7.01904
118.6	-138.245	-33.2642	-7.01904
118.7	-137.024	-32.3486	-7.01904
118.8	-135.193	-31.7383	-7.01904
118.9	-133.972	-31.4331	-6.71387
119	-132.141	-31.1279	-6.40869
119.1	-130.615	-30.5176	-6.40869
119.2	-129.089	-30.5176	-6.10352
119.3	-127.563	-30.2124	-6.10352
119.4	-126.648	-30.5176	-5.79834
119.5	-125.427	-30.5176	-6.10352
119.6	-124.512	-30.8227	-5.79834
119.7	-123.291	-31.1279	-5.79834
119.8	-122.375	-31.1279	-5.79834
119.9	-121.155	-31.1279	-5.79834
120	-120.239	-31.1279	-5.79834
120.1	-119.629	-30.8227	-5.49316
120.2	-118.713	-30.5176	-5.49316
120.3	-118.408	-30.2124	-5.49316
120.4	-118.103	-30.2124	-5.18799
120.5	-117.493	-29.9072	-5.18799
120.6	-116.577	-30.2124	-5.18799
120.7	-115.356	-30.5176	-5.49316
120.8	-113.831	-30.8227	-5.18799
120.9	-111.694	-31.1279	-5.49316
121	-110.168	-31.4331	-3.05176
121.1	-108.337	-31.4331	-2.44141
121.2	-106.812	-31.1279	-3.05176
121.3	-105.286	-31.1279	-3.66211
121.4	-103.76	-30.5176	-4.57764
121.5	-102.844	-30.2124	-4.88281
121.6	-101.929	-29.602	-4.88281
121.7	-101.013	-29.2969	-4.88281
121.8	-100.403	-28.9917	-4.57764
121.9	-99.4873	-28.3814	-4.57764
122	-98.5718	-28.0762	-4.27246
122.1	-97.0459	-27.771	-4.27246
122.2	-96.1304	-27.771	-3.66211
122.3	-94.6045	-27.4658	-3.35693
122.4	-93.3838	-26.8555	-3.05176
122.5	-92.1631	-26.5503	-2.74658
122.6	-90.9424	-25.9399	-2.44141
122.7	-89.7217	-25.6348	-2.13623
122.8	-88.501	-25.0244	-2.13623
122.9	-87.5854	-24.7192	-1.83105
123	-86.3648	-24.4141	-1.52588
123.1	-85.4492	-24.4141	-1.2207
123.2	-84.2285	-24.1089	-0.91553
123.3	-82.7026	-23.8037	-0.61035
123.4	-81.7871	-23.4985	-0.30518
123.5	-80.5664	-23.1934	-0.30518
123.6	-79.6509	-23.1934	0
123.7	-78.4302	-22.8882	-0.30518
123.8	-77.5147	-22.8882	-0.30518
123.9	-76.2939	-22.8882	0
124	-74.7681	-22.8882	0
124.1	-73.8525	-22.583	0.30518
124.2	-72.6318	-21.9727	0.30518
124.3	-71.7163	-21.6675	0.61035
124.4	-70.8008	-21.0571	0.61035
124.5	-69.8852	-20.4468	0.61035
124.6	-69.2749	-20.4468	0.61035
124.7	-68.3594	-20.1416	0.30518
124.8	-67.749	-19.8364	0.61035
124.9	-66.5283	-19.5312	0.61035
125	-66.2231	-19.2261	0.61035
125.1	-65.3076	-19.2261	0.61035
125.2	-64.6973	-18.6157	0.61035
125.3	-64.0869	-18.3105	0.61035
125.4	-63.1714	-18.3105	0.61035
125.5	-62.561	-18.3105	0.91553
125.6	-61.3403	-18.3105	0.91553
125.7	-60.4248	-18.6157	0.91553
125.8	-59.5093	-18.9209	0.91553
125.9	-58.2886	-18.6157	1.2207
126	-57.6782	-18.6157	1.52588
126.1	-57.0679	-18.3105	1.52588
126.2	-56.4575	-18.3105	1.83105
126.3	-55.542	-18.0054	1.83105
126.4	-54.9316	-18.0054	1.83105
126.5	-54.3213	-17.7002	1.52588
126.6	-53.4058	-17.395	1.83105
126.7	-53.1006	-17.0898	1.83105
126.8	-52.1851	-17.0898	1.83105
126.9	-51.5747	-16.7847	1.83105
127	-51.2695	-16.4795	1.83105
127.1	-50.6592	-16.1743	2.13623
127.2	-50.0488	-15.8691	1.83105
127.3	-49.4385	-15.8691	1.83105
127.4	-49.4385	-15.564	1.83105
127.5	-49.1333	-15.564	1.52588
127.6	-48.8281	-15.2588	1.52588
127.7	-48.2178	-15.2588	0.91553
127.8	-47.6074	-14.9536	1.2207
127.9	-46.6919	-14.9536	1.2207
128	-45.7764	-14.6484	1.52588
128.1	-45.166	-14.6484	1.83105
128.2	-44.5557	-14.3433	2.13623
128.3	-43.9453	-14.0381	2.13623
128.4	-43.335	-14.0381	2.13623
128.5	-42.4194	-14.0381	2.13623
128.6	-42.1143	-14.0381	1.83105
128.7	-41.5039	-14.3433	1.83105
128.8	-41.1987	-14.3433	1.83105
128.9	-40.5884	-14.3433	2.13623
129	-39.978	-14.3433	2.13623
129.1	-39.3677	-14.3433	2.13623
129.2	-38.4522	-14.0381	2.44141
129.3	-38.147	-14.0381	2.13623
129.4	-37.2315	-13.7329	2.44141
129.5	-36.9263	-13.7329	2.44141
129.6	-36.6211	-13.4277	2.74658
129.7	-36.3159	-13.1226	2.74658
129.8	-36.3159	-12.8174	2.44141
129.9	-36.0107	-12.5122	2.44141
130	-36.0107	-12.5122	2.44141
130.1	-36.0107	-12.5122	2.44141
130.2	-36.0107	-12.5122	2.74658
130.3	-35.7056	-12.5122	2.74658
130.4	-35.4004	-12.207	3.05176
130.5	-34.79	-11.9019	2.74658
130.6	-33.8745	-11.5967	2.74658
130.7	-33.5693	-11.2915	2.74658
130.8	-32.959	-10.9863	2.74658
130.9	-32.6538	-10.376	2.74658
131	-32.6538	-10.376	2.74658
131.1	-32.3486	-10.376	2.74658
131.2	-32.3486	-10.376	2.74658
131.3	-31.7383	-10.376	2.74658
131.4	-31.4331	-10.6812	2.74658
131.5	-30.8227	-10.9863	2.74658
131.6	-30.5176	-10.9863	2.74658
131.7	-30.2124	-11.2915	2.44141
131.8	-29.602	-11.2915	2.44141
131.9	-29.602	-11.2915	2.13623
132	-29.2969	-11.2915	2.13623
132.1	-29.602	-10.9863	2.13623
132.2	-29.2969	-10.9863	2.13623
132.3	-28.9917	-10.6812	2.44141
132.4	-28.3814	-10.6812	2.13623
132.5	-27.771	-10.376	2.44141
132.6	-27.771	-10.376	2.13623
132.7	-27.4658	-10.0708	2.44141
132.8	-27.4658	-9.76563	2.44141
132.9	-27.4658	-9.46045	2.44141
133	-27.1606	-9.46045	2.44141
133.1	-27.1606	-9.76563	2.44141
133.2	-26.8555	-9.46045	2.44141
133.3	-26.5503	-9.46045	2.13623
133.4	-26.2451	-8.8501	2.13623
133.5	-26.2451	-8.8501	1.83105
133.6	-25.6348	-8.54492	2.13623
133.7	-25.3296	-8.23975	2.44141
133.8	-24.7192	-7.93457	2.44141
133.9	-24.4141	-7.93457	2.44141
134	-24.1089	-7.93457	2.13623
134.1	-23.8037	-7.62939	2.13623
134.2	-23.8037	-7.62939	1.83105
134.3	-23.8037	-7.93457	2.13623
134.4	-23.8037	-7.93457	1.83105
134.5	-23.4985	-8.23975	1.52588
134.6	-23.1934	-7.93457	1.83105
134.7	-22.8882	-7.93457	1.83105
134.8	-22.583	-7.62939	2.13623
134.9	-22.2778	-7.62939	2.13623
135	-21.9727	-7.62939	1.83105
135.1	-21.6675	-7.62939	2.13623
135.2	-21.3623	-7.62939	2.13623
135.3	-21.0571	-7.62939	2.13623
135.4	-20.752	-7.93457	2.13623
135.5	-20.4468	-8.23975	2.44141
135.6	-20.1416	-8.23975	2.13623
135.7	-19.8364	-8.23975	2.13623
135.8	-19.5312	-8.23975	2.13623
135.9	-19.2261	-7.93457	2.13623
136	-18.9209	-7.62939	2.44141
136.1	-18.9209	-7.62939	2.44141
136.2	-18.3105	-7.62939	2.44141
136.3	-18.6157	-7.62939	2.44141
136.4	-18.6157	-7.62939	2.44141
136.5	-18.6157	-7.62939	2.44141
136.6	-18.9209	-7.62939	2.44141
136.7	-18.6157	-7.62939	2.74658
136.8	-18.9209	-7.62939	2.74658
136.9	-18.9209	-7.62939	2.74658
137	-18.9209	-7.93457	2.13623
137.1	-18.6157	-7.93457	2.13623
137.2	-18.3105	-7.93457	1.83105
137.3	-18.3105	-8.23975	1.83105
137.4	-18.3105	-8.23975	1.83105
137.5	-18.0054	-7.93457	1.52588
137.6	-17.7002	-7.93457	1.83105
137.7	-17.7002	-7.93457	1.52588
137.8	-17.395	-7.93457	1.83105
137.9	-17.395	-7.93457	1.83105
138	-17.395	-7.93457	1.83105
138.1	-17.395	-7.62939	2.13623
138.2	-17.395	-7.62939	1.83105
138.3	-17.0898	-7.62939	2.13623
138.4	-16.7847	-7.93457	1.83105
138.5	-17.0898	-7.93457	2.13623
138.6	-17.0898	-7.93457	2.13623
138.7	-17.0898	-7.93457	1.83105
138.8	-16.7847	-7.93457	1.83105
138.9	-16.7847	-7.62939	1.83105
139	-16.4795	-7.32422	2.13623
139.1	-16.1743	-7.32422	2.13623
139.2	-16.1743	-7.01904	2.13623
139.3	-15.8691	-6.71387	1.83105
139.4	-15.8691	-6.71387	1.52588
139.5	-15.564	-6.40869	1.52588
139.6	-15.564	-6.40869	1.2207
139.7	-14.9536	-6.10352	1.52588
139.8	-14.6484	-6.10352	1.52588
139.9	-14.6484	-6.10352	1.52588
140	-14.3433	-5.79834	1.2207
140.1	-14.3433	-5.79834	1.2207
140.2	-14.0381	-5.79834	1.2207
140.3	-14.3433	-6.10352	0.91553
140.4	-14.3433	-6.40869	1.2207
140.5	-14.0381	-6.10352	1.2207
140.6	-14.0381	-6.10352	1.2207
140.7	-13.4277	-5.79834	0.91553
140.8	-13.4277	-5.79834	0.91553
140.9	-13.1226	-5.49316	0.91553
141	-12.8174	-5.18799	0.91553
141.1	-12.8174	-5.18799	0.91553
141.2	-12.8174	-5.18799	0.91553
141.3	-13.1226	-5.18799	1.2207
141.4	-13.1226	-5.18799	0.91553
141.5	-12.8174	-5.49316	0.61035
141.6	-12.5122	-5.49316	0.61035
141.7	-12.207	-5.49316	0.61035
141.8	-11.9019	-5.18799	0.61035
141.9	-11.5967	-5.18799	0.61035
142	-11.9019	-5.18799	0.30518
142.1	-11.9019	-5.18799	0.30518
142.2	-12.207	-5.49316	0.30518
142.3	-11.9019	-5.49316	0.61035
142.4	-11.9019	-5.49316	0.91553
142.5	-11.9019	-5.49316	1.2207
142.6	-11.9019	-5.49316	0.91553
142.7	-11.9019	-5.49316	0.91553
142.8	-11.9019	-5.18799	0.91553
142.9	-11.9019	-5.18799	0.91553
143	-11.9019	-5.18799	1.2207
143.1	-11.9019	-5.18799	1.2207
143.2	-11.9019	-5.18799	1.52588
143.3	-11.5967	-5.18799	1.2207
143.4	-11.5967	-4.88281	1.2207
143.5	-10.9863	-4.57764	1.2207
143.6	-10.6812	-4.57764	1.2207
143.7	-10.376	-4.27246	1.52588
143.8	-10.376	-4.27246	1.52588
143.9	-10.376	-4.27246	1.83105
144	-10.376	-4.27246	1.83105
144.1	-10.376	-4.27246	2.13623
144.2	-10.0708	-4.27246	2.13623
144.3	-10.0708	-4.27246	1.83105
144.4	-9.76563	-4.27246	2.13623
144.5	-9.46045	-4.27246	1.83105
144.6	-9.15527	-4.27246	1.83105
144.7	-8.8501	-3.96729	1.52588
144.8	-8.8501	-4.27246	1.52588
144.9	-8.54492	-4.27246	1.2207
145	-8.54492	-4.57764	1.2207
145.1	-8.8501	-4.57764	1.52588
145.2	-8.8501	-4.88281	1.52588
145.3	-8.8501	-4.88281	1.83105
145.4	-9.15527	-4.88281	1.83105
145.5	-9.46045	-4.88281	1.83105
145.6	-9.46045	-5.18799	1.83105
145.7	-9.15527	-5.18799	1.83105
145.8	-8.8501	-5.18799	1.83105
145.9	-8.54492	-4.88281	1.2207
146	-8.54492	-4.57764	1.2207
146.1	-8.23975	-3.96729	0.91553
146.2	-8.8501	-3.66211	1.2207
146.3	-8.8501	-3.66211	1.2207
146.4	-9.15527	-3.66211	1.2207
146.5	-9.15527	-3.35693	1.2207
146.6	-8.8501	-3.66211	0.91553
146.7	-8.8501	-3.35693	0.91553
146.8	-8.54492	-3.05176	0.91553
146.9	-8.54492	-2.74658	0.91553
147	-8.54492	-2.44141	0.91553
147.1	-8.54492	-2.13623	0.91553
147.2	-8.8501	-2.44141	0.91553
147.3	-8.8501	-2.44141	0.91553
147.4	-8.8501	-3.05176	1.52588
147.5	-8.8501	-3.35693	1.52588
147.6	-9.15527	-3.66211	1.83105
147.7	-9.15527	-3.66211	1.83105
147.8	-9.46045	-3.96729	1.83105
147.9	-9.46045	-4.27246	1.83105
148	-9.46045	-4.57764	1.52588
148.1	-9.76563	-4.57764	1.52588
148.2	-9.76563	-4.57764	1.52588
148.3	-9.76563	-4.88281	1.2207
148.4	-10.0708	-4.57764	1.2207
148.5	-9.76563	-4.57764	1.2207
148.6	-10.0708	-4.27246	1.52588
148.7	-9.76563	-3.96729	1.52588
148.8	-9.76563	-3.66211	1.83105
148.9	-9.76563	-3.35693	1.83105
149	-9.76563	-3.66211	1.83105
149.1	-9.76563	-3.66211	2.13623
149.2	-9.46045	-3.66211	2.13623
149.3	-9.76563	-3.35693	2.44141
149.4	-9.46045	-3.05176	2.13623
149.5	-9.46045	-3.05176	2.13623
149.6	-9.46045	-2.74658	1.83105
149.7	-9.15527	-3.05176	1.83105
149.8	-9.15527	-3.05176	1.52588
149.9	-8.8501	-3.35693	1.2207

## Sheet: Figure 3
Figure 3c
EPSCs in the contralateral ACC at different stimulus sites of S1-3
Amplitude
	cell 1	cell 2	cell 3	cell 4	cell 5	cell 6	cell 7	cell 8	cell 9
S1	-126.153	-46.1511	-46.1	-25.75	-138.9	-46.96	-106.959	-60.3003	-81.7
S2	-40.4988	-28.2809	-78.1256	-18.0346	-24.2273	-18.2829	-115.196	-10.9078	-24.9403
S3	-52.7594	-7.31416	-58.7122	-11.535	-16.3331	-18.0554	-147.132	-15.7472	-69.2857
Lentency (ms)
	cell 1	cell 2	cell 3	cell 4	cell 5	cell 6	cell 7	cell 8	cell 9
S1	3.6	4.2	6.1	4.3	3	5.3	4.7	4	6.8
S2	8.6	6.4	6.7	8.4	6.4	7.7	6.7	5.4	8.2
S3	11.7	9.1	6.6	11.9	9.8	11	5.1	7.7	9.8
Figure 3d
EPSCs I-O curves in the contralateral ACC at different stimulus sites of S1 and S2
S1
Amplitude	cell 1	cell 2	cell 3	cell 4	cell 5	cell 6	cell 7
5	-2.91201	-1.47714	-3.28825	-1.30633	-39.8083	-14.8389	-1.53782
10	-7.86653	-4.29979	-11.1914	-10.6226	-55.0465	-14.6423	-2.51967
15	-13.2736	-25.2289	-33.7692	-18.7987	-122.699	-18.8873	-10.0014
20	-21.2796	-28.129	-40.5049	-28.4794	-137.223	-26.0999	-36.1429
25	-27.135	-21.2452	-65.67	-31.7256	-158.46	-21.4975	-65.55
30	-38.9348		-81.4004	-35.0582	-186.037	-23.8435	-90.1511
S2
Amlitude	cell 1	cell 2	cell 3	cell 4	cell 5	cell 6
5	-24.4211	-5.05909	-26.1257	-5.83389	-8.76842
10	-25.7859	-3.798	-33.5546	-4.7191	-52.5662	-4.06194
15	-35.8542	-17.9855	-78.7918	-14.4921	-63.8893	-5.44363
20	-41.9107	-18.9609	-100.138	-10.5999	-74.1864	-7.2633
25	-43.4535	-26.2135	-71.5691	-15.0166	-89.4293	-14.129
30	-52.6384	-29.0029	-94.3941	-15.3334	-82.9443	-16.4952
Figure 3f
EPSCs after applied GYKI 53655 and CNQX
Time	Baseline	GYKI 53655	GYKI 53655 and CNQX			Time	EPSCs amplitude (pA)			EPSCs amplitude (%)
99.8	0.915527	0.305176	0			-5	55.0588			Baseline	GYKI 53655	GYKI 53655 +CNQX
99.9	0.915527	0.305176	0			-4.5	42.4047			100	4.89505	2.40266
100	0.915527	0	0			-4	59.4832			100	12.0987	5.47205
100.1	0.915527	0	0			-3.5	51.7523			100	4.76448	3.36173
100.2	0.610352	0	0			-3	58.215			100	5.69768	3.11626
100.3	0.610352	0	0			-2.5	55.6059			100	10.9477	7.69171
100.4	0.610352	0	0			-2	60.3696			100	11.4496	5.28682
100.5	0.610352	0	0			-1.5	57.7847			100	10.9477	7.69171
100.6	0.610352	-0.30518	0			-1	58.5967			100	11.4496	5.28682
100.7	0.610352	-0.30518	0			-0.5	55.1491
100.8	0.610352	0	-0.30518			0	46.8137
100.9	0.610352	-0.30518	-0.30518			0.5	59.4798
101	0.610352	-0.30518	-0.30518			1	53.4564
101.1	0.610352	0	-0.30518			1.5	37.8478
101.2	0.610352	-0.30518	-0.30518			2	36.4659
101.3	0.610352	0	-0.30518			2.5	32.0696
101.4	0.610352	-0.30518	-0.30518			3	17.0583
101.5	0.305176	0	-0.30518			3.5	13.858
101.6	0.305176	0	0			4	6.15393
101.7	0.610352	0	0			4.5	9.44875
101.8	0.610352	0	0			5	7.32692
101.9	0.610352	0	0			5.5	7.92827
102	0.610352	0	0			6	7.31432
102.1	0.610352	0	0			6.5	5.35993
102.2	0.610352	0	0			7	7.10996
102.3	0.610352	0	0			7.5	4.8405
102.4	0.610352	0	0			8	5.50397
102.5	0.610352	0	0			8.5	7.53217
102.6	0.610352	0	0			9	5.75693
102.7	0.610352	0	0			9.5	4.8504
102.8	0.915527	0	-0.30518			10	5.83075
102.9	0.915527	0	-0.30518			10.5	6.28722
103	0.915527	0.305176	0			11	5.65378
103.1	0.915527	0.305176	-0.30518			11.5	3.31276
103.2	0.610352	0.305176	0			12	3.0377
103.3	0.610352	0.305176	0			12.5	3.7896
103.4	0.610352	0	0			13	3.66111
103.5	0.610352	0	0			13.5	2.86403
103.6	0.610352	0	0			14	1.83407
103.7	0.610352	0	0			14.5	1.7387
103.8	0.610352	0	-0.30518			15	3.08388
103.9	0.305176	0	-0.30518			15.5	1.70457
104	0	0	-0.61035			16	1.6363
104.1	0	0.305176	-0.61035			16.5	3.63701
104.2	0.305176	0.305176	-0.61035			17	2.27978
104.3	0.305176	0.305176	-0.61035			17.5	2.54079
104.4	0.610352	0.305176	-0.61035			18	2.81585
104.5	0.610352	0.305176	-0.61035			18.5	2.1031
104.6	0.610352	0.305176	-0.61035			19	2.75662
104.7	0.915527	0.305176	-0.61035			19.5	1.33514
104.8	0.915527	0.305176	-0.61035			20	3.84983
104.9	0.915527	0	-0.61035
105	0.915527	0	-0.61035
105.1	0.610352	0	-0.61035
105.2	0.610352	0	-0.61035
105.3	0.305176	0.305176	-0.61035
105.4	0.305176	0	-0.61035
105.5	0.305176	0	-0.61035
105.6	0.305176	0	-0.61035
105.7	0.610352	0	-0.91553
105.8	0.610352	0	-0.91553
105.9	0.305176	0	-0.61035
106	0.305176	0	-0.61035
106.1	0.305176	0	-0.30518
106.2	0.305176	0	-0.61035
106.3	0	0	-0.61035
106.4	0.305176	0.305176	-0.61035
106.5	0.610352	0	-0.61035
106.6	0.610352	0	-0.61035
106.7	0.610352	0	-0.61035
106.8	0.610352	0	-0.61035
106.9	0.610352	0	-0.61035
107	0.610352	0	-0.61035
107.1	0.610352	0	-0.61035
107.2	0.610352	0	-0.61035
107.3	0.610352	0	-0.61035
107.4	0.610352	0	-0.30518
107.5	0.610352	0	-0.30518
107.6	0.610352	0	-0.30518
107.7	0.610352	0	-0.30518
107.8	0.610352	-0.30518	-0.30518
107.9	0.610352	0	-0.30518
108	0.610352	0	-0.30518
108.1	0.610352	0	-0.30518
108.2	0.305176	0	-0.30518
108.3	0	0	-0.30518
108.4	0.305176	0.305176	-0.30518
108.5	0	0.305176	-0.30518
108.6	0	0.305176	-0.30518
108.7	0	0.305176	-0.30518
108.8	0	0.305176	-0.30518
108.9	0	0	-0.30518
109	0	0	-0.30518
109.1	0	0	-0.30518
109.2	0	0	0
109.3	0.305176	0	0
109.4	3.05176	0	0
109.5	71.106	0	-0.30518
109.6	244.141	0	-0.30518
109.7	396.423	0	-0.61035
109.8	417.481	0	-0.61035
109.9	317.078	0	-0.61035
110	169.373	0	-0.61035
110.1	39.0625	0	-0.61035
110.2	-45.7764	4.57764	2.44141
110.3	-87.8906	83.6182	83.9233
110.4	-99.1821	274.048	304.871
110.5	-93.9941	433.96	505.371
110.6	-81.1768	452.271	536.804
110.7	-66.5283	344.849	410.156
110.8	-52.4902	190.735	220.642
110.9	-40.5884	55.8472	52.7954
111	-30.5176	-32.6538	-56.4575
111.1	-22.8882	-77.2095	-110.168
111.2	-17.395	-90.332	-123.901
111.3	-13.1226	-86.0596	-116.272
111.4	-10.6812	-74.7681	-99.4873
111.5	-8.54492	-61.3403	-81.4819
111.6	-7.62939	-48.8281	-64.3921
111.7	-6.71387	-38.147	-50.0488
111.8	-6.71387	-29.6021	-38.7573
111.9	-6.71387	-23.4985	-30.2124
112	-6.71387	-18.6157	-24.4141
112.1	-6.71387	-15.564	-20.1416
112.2	-6.71387	-13.7329	-17.395
112.3	-7.01904	-12.207	-15.8691
112.4	-7.01904	-11.5967	-14.6484
112.5	-7.01904	-11.2915	-14.0381
112.6	-7.01904	-10.9863	-13.7329
112.7	-6.71387	-10.6812	-13.4277
112.8	-6.71387	-10.6812	-13.1226
112.9	-6.71387	-10.376	-13.1226
113	-7.01904	-10.376	-12.8174
113.1	-7.01904	-10.0708	-12.8174
113.2	-7.01904	-10.0708	-12.5122
113.3	-7.01904	-9.76563	-12.5122
113.4	-7.01904	-10.0708	-12.5122
113.5	-6.71387	-9.76563	-12.5122
113.6	-6.40869	-9.76563	-12.207
113.7	-6.40869	-9.76563	-11.9019
113.8	-6.10352	-9.46045	-11.5967
113.9	-6.10352	-9.15527	-11.2915
114	-6.10352	-8.8501	-10.9863
114.1	-6.10352	-8.54492	-10.6812
114.2	-6.10352	-8.23975	-10.376
114.3	-5.79834	-7.93457	-10.0708
114.4	-5.49316	-7.62939	-9.46045
114.5	-5.49316	-7.62939	-9.15527
114.6	-4.88281	-7.32422	-8.8501
114.7	-4.88281	-7.01904	-8.8501
114.8	-4.88281	-6.71387	-8.8501
114.9	-4.88281	-6.71387	-8.8501
115	-4.88281	-6.71387	-8.8501
115.1	-4.88281	-6.71387	-8.8501
115.2	-4.88281	-6.71387	-8.54492
115.3	-4.57764	-6.40869	-8.23975
115.4	-4.57764	-6.40869	-8.23975
115.5	-3.96729	-6.40869	-8.23975
115.6	-3.96729	-6.10352	-7.93457
115.7	-3.96729	-6.10352	-7.93457
115.8	-3.96729	-6.10352	-7.93457
115.9	-3.96729	-6.10352	-7.62939
116	-3.96729	-5.79834	-7.62939
116.1	-4.27246	-5.79834	-7.32422
116.2	-3.96729	-5.79834	-7.32422
116.3	-3.96729	-5.49316	-7.01904
116.4	-3.66211	-5.49316	-7.01904
116.5	-3.35693	-5.18799	-7.01904
116.6	-3.05176	-4.88281	-6.71387
116.7	-2.74658	-5.18799	-6.40869
116.8	-2.44141	-4.88281	-6.40869
116.9	-2.44141	-4.88281	-6.10352
117	-2.44141	-4.88281	-5.79834
117.1	-2.44141	-4.88281	-5.49316
117.2	-2.44141	-4.88281	-5.18799
117.3	-2.74658	-4.27246	-5.18799
117.4	-2.74658	-4.57764	-4.88281
117.5	-2.74658	-4.27246	-4.57764
117.6	-2.74658	-4.27246	-4.27246
117.7	-2.74658	-4.27246	-4.27246
117.8	-2.74658	-4.27246	-4.27246
117.9	-2.44141	-4.57764	-4.27246
118	-2.13623	-4.57764	-4.27246
118.1	-1.83105	-4.88281	-4.27246
118.2	-1.52588	-4.88281	-4.57764
118.3	-1.52588	-4.88281	-4.27246
118.4	-1.52588	-4.57764	-4.27246
118.5	-1.83105	-4.88281	-3.96729
118.6	-2.13623	-4.88281	-3.66211
118.7	-2.13623	-4.88281	-3.35693
118.8	-2.13623	-5.18799	-3.05176
118.9	-2.13623	-5.18799	-3.05176
119	-2.13623	-5.79834	-3.05176
119.1	-2.13623	-5.79834	-3.35693
119.2	-2.13623	-6.10352	-3.35693
119.3	-2.13623	-6.10352	-3.35693
119.4	-2.13623	-6.40869	-3.66211
119.5	-2.13623	-6.40869	-3.66211
119.6	-2.44141	-6.71387	-3.66211
119.7	-2.13623	-7.01904	-3.96729
119.8	-2.13623	-7.01904	-3.96729
119.9	-1.83105	-7.32422	-4.27246
120	-1.83105	-7.62939	-4.27246
120.1	-1.83105	-7.93457	-4.27246
120.2	-1.83105	-7.93457	-3.96729
120.3	-1.83105	-8.23975	-3.96729
120.4	-1.83105	-8.23975	-3.66211
120.5	-2.13623	-8.54492	-3.96729
120.6	-1.83105	-8.8501	-3.96729
120.7	-1.83105	-9.15527	-3.96729
120.8	-1.83105	-9.46045	-3.96729
120.9	-1.83105	-9.76563	-3.96729
121	-1.52588	-10.376	-3.96729
121.1	-1.83105	-10.376	-4.27246
121.2	-1.83105	-10.6812	-4.27246
121.3	-1.83105	-10.9863	-4.57764
121.4	-1.83105	-11.2915	-4.57764
121.5	-1.52588	-11.2915	-4.27246
121.6	-1.83105	-11.5967	-4.27246
121.7	-1.52588	-11.9019	-4.27246
121.8	-1.52588	-12.207	-3.96729
121.9	-1.52588	-12.5122	-3.96729
122	-1.52588	-13.1226	-3.96729
122.1	-1.52588	-13.4277	-3.96729
122.2	-1.83105	-13.4277	-3.96729
122.3	-1.83105	-14.0381	-3.96729
122.4	-1.83105	-14.0381	-3.96729
122.5	-1.83105	-14.3433	-3.66211
122.6	-1.83105	-14.6484	-3.66211
122.7	-1.83105	-14.9536	-3.66211
122.8	-1.52588	-15.564	-3.96729
122.9	-1.52588	-15.8691	-3.96729
123	-1.52588	-16.1743	-4.27246
123.1	-1.52588	-16.4795	-4.27246
123.2	-1.52588	-17.0898	-3.96729
123.3	-1.2207	-17.0898	-3.96729
123.4	-1.2207	-17.395	-3.96729
123.5	-1.2207	-17.0898	-3.66211
123.6	-1.2207	-17.395	-3.66211
123.7	-1.52588	-18.0054	-3.66211
123.8	-1.52588	-17.7002	-3.96729
123.9	-1.52588	-18.0054	-3.96729
124	-1.2207	-18.0054	-4.27246
124.1	-1.2207	-18.3105	-3.96729
124.2	-0.91553	-18.6157	-3.96729
124.3	-0.91553	-18.9209	-3.96729
124.4	-0.91553	-18.9209	-3.96729
124.5	-1.2207	-19.2261	-4.27246
124.6	-1.2207	-19.2261	-4.27246
124.7	-1.2207	-19.2261	-4.27246
124.8	-1.2207	-19.5313	-3.96729
124.9	-1.2207	-19.5313	-3.96729
125	-1.2207	-19.8364	-3.96729
125.1	-1.2207	-19.5313	-3.66211
125.2	-1.2207	-19.5313	-3.66211
125.3	-1.2207	-19.5313	-3.66211
125.4	-1.2207	-19.8364	-3.66211
125.5	-1.2207	-19.8364	-3.66211
125.6	-0.91553	-19.8364	-3.35693
125.7	-0.91553	-20.1416	-3.35693
125.8	-0.91553	-20.1416	-3.35693
125.9	-0.91553	-20.1416	-3.05176
126	-0.91553	-20.1416	-3.35693
126.1	-0.91553	-20.1416	-3.05176
126.2	-0.91553	-20.1416	-3.35693
126.3	-0.91553	-20.1416	-3.35693
126.4	-0.61035	-20.1416	-3.35693
126.5	-0.91553	-20.4468	-3.35693
126.6	-0.61035	-20.4468	-3.66211
126.7	-0.91553	-20.1416	-3.66211
126.8	-0.61035	-20.1416	-3.66211
126.9	-0.61035	-20.1416	-3.66211
127	-0.61035	-20.1416	-3.66211
127.1	-0.61035	-20.1416	-3.66211
127.2	-0.61035	-20.1416	-3.66211
127.3	-0.61035	-19.8364	-3.66211
127.4	-0.91553	-19.8364	-3.66211
127.5	-0.91553	-19.8364	-3.96729
127.6	-0.91553	-19.8364	-3.96729
127.7	-0.61035	-19.8364	-3.96729
127.8	-0.91553	-19.8364	-3.96729
127.9	-0.91553	-19.8364	-3.66211
128	-0.61035	-19.8364	-3.66211
128.1	-0.91553	-19.8364	-3.35693
128.2	-0.91553	-19.8364	-3.35693
128.3	-0.91553	-19.8364	-3.35693
128.4	-0.61035	-19.8364	-3.35693
128.5	-0.61035	-19.8364	-3.66211
128.6	-0.61035	-19.8364	-3.66211
128.7	-0.61035	-19.5313	-3.66211
128.8	-0.91553	-19.5313	-3.66211
128.9	-0.91553	-19.2261	-3.96729
129	-0.61035	-19.5313	-3.96729
129.1	-0.61035	-19.5313	-3.96729
129.2	-0.61035	-19.5313	-3.96729
129.3	-0.30518	-19.5313	-3.96729
129.4	-0.30518	-19.5313	-3.66211
129.5	-0.30518	-19.5313	-3.66211
129.6	-0.30518	-19.5313	-3.66211
129.7	0	-19.5313	-3.35693
129.8	0	-19.5313	-3.66211
129.9	0	-19.5313	-3.35693
130	0	-19.2261	-3.66211
130.1	0	-19.2261	-3.66211
130.2	0	-18.9209	-3.66211
130.3	0	-18.9209	-3.35693
130.4	0	-18.9209	-3.35693
130.5	0	-19.2261	-3.66211
130.6	0	-19.2261	-3.66211
130.7	0	-19.2261	-3.66211
130.8	0	-19.5313	-3.35693
130.9	0	-19.2261	-3.66211
131	0	-18.9209	-3.35693
131.1	0	-18.6157	-3.35693
131.2	0	-18.6157	-3.35693
131.3	0	-18.3105	-3.05176
131.4	-0.30518	-18.3105	-3.35693
131.5	-0.30518	-18.3105	-3.35693
131.6	-0.61035	-18.3105	-3.35693
131.7	-0.30518	-18.3105	-3.35693
131.8	-0.30518	-18.3105	-3.66211
131.9	-0.30518	-18.3105	-3.66211
132	-0.30518	-18.3105	-3.96729
132.1	0	-18.6157	-3.66211
132.2	0	-18.6157	-3.66211
132.3	0	-18.3105	-3.35693
132.4	0	-18.3105	-3.35693
132.5	0	-18.0054	-3.35693
132.6	0	-18.0054	-3.05176
132.7	-0.30518	-18.0054	-3.05176
132.8	-0.30518	-18.0054	-3.05176
132.9	0	-17.7002	-3.05176
133	0	-17.7002	-3.05176
133.1	0	-18.0054	-3.05176
133.2	-0.30518	-17.7002	-3.05176
133.3	0	-17.7002	-3.05176
133.4	0	-17.7002	-3.35693
133.5	0	-17.7002	-3.35693
133.6	0	-17.395	-3.66211
133.7	0	-17.7002	-3.35693
133.8	0	-18.0054	-3.35693
133.9	0	-18.3105	-3.35693
134	0	-18.3105	-3.35693
134.1	0	-18.3105	-3.35693
134.2	0	-18.0054	-3.35693
134.3	0	-18.0054	-3.35693
134.4	0	-18.0054	-3.35693
134.5	0	-17.7002	-3.66211
134.6	0	-17.7002	-3.66211
134.7	0	-17.7002	-3.66211
134.8	0	-18.0054	-3.66211
134.9	0	-18.0054	-3.66211
135	0	-18.0054	-3.66211
135.1	0	-18.3105	-3.35693
135.2	0	-18.3105	-3.66211
135.3	0	-18.3105	-3.66211
135.4	0	-18.3105	-3.66211
135.5	0	-18.3105	-3.66211
135.6	0	-18.0054	-3.66211
135.7	0	-18.0054	-3.66211
135.8	0	-18.0054	-3.96729
135.9	0	-18.0054	-3.35693
136	0	-18.0054	-3.35693
136.1	-0.30518	-18.0054	-3.05176
136.2	0	-18.0054	-2.74658
136.3	-0.30518	-18.3105	-2.74658
136.4	0	-18.3105	-2.74658
136.5	0	-18.0054	-2.74658
136.6	0	-18.3105	-2.74658
136.7	0	-18.0054	-3.05176
136.8	0	-18.0054	-3.05176
136.9	0	-17.7002	-3.05176
137	0	-18.0054	-3.05176
137.1	0	-18.0054	-3.05176
137.2	0	-17.7002	-3.05176
137.3	0	-18.0054	-3.35693
137.4	0	-17.7002	-3.35693
137.5	0	-17.7002	-3.35693
137.6	0	-17.0898	-3.35693
137.7	0	-17.395	-3.05176
137.8	0	-17.395	-3.05176
137.9	0	-17.395	-3.05176
138	0	-17.395	-3.05176
138.1	0	-17.395	-3.05176
138.2	0	-17.395	-3.35693
138.3	0	-17.0898	-3.35693
138.4	0	-17.0898	-3.66211
138.5	-0.30518	-17.0898	-3.35693
138.6	0	-17.0898	-3.35693
138.7	0	-17.0898	-3.35693
138.8	0	-17.0898	-3.35693
138.9	0	-16.7847	-3.05176
139	0	-16.7847	-3.05176
139.1	0	-16.7847	-3.05176
139.2	0.305176	-16.7847	-3.05176
139.3	0.305176	-16.7847	-2.74658
139.4	0	-16.4795	-3.05176
139.5	0	-16.1743	-3.05176
139.6	0	-16.1743	-3.35693
139.7	0	-15.8691	-3.35693
139.8	0	-15.8691	-3.35693
139.9	0	-15.8691	-3.35693
140	0	-15.8691	-3.35693
140.1	0	-15.8691	-3.35693
140.2	0	-16.1743	-3.35693
140.3	0	-15.8691	-3.35693
140.4	0	-15.8691	-3.05176
140.5	0.305176	-15.8691	-3.05176
140.6	0.305176	-15.8691	-2.74658
140.7	0.305176	-15.564	-2.74658
140.8	0.305176	-15.564	-2.74658
140.9	0.305176	-15.2588	-3.05176
141	0	-15.2588	-3.05176
141.1	0	-15.2588	-3.05176
141.2	0	-15.564	-3.05176
141.3	0	-15.564	-2.74658
141.4	0	-15.2588	-3.05176
141.5	0	-15.564	-2.74658
141.6	0	-15.2588	-3.05176
141.7	0	-15.2588	-3.05176
141.8	0	-15.2588	-3.05176
141.9	0	-15.2588	-3.05176
142	0	-15.2588	-3.35693
142.1	0	-14.9536	-3.05176
142.2	0	-15.2588	-3.05176
142.3	0	-15.2588	-3.05176
142.4	0	-15.2588	-3.05176
142.5	0	-15.2588	-3.05176
142.6	0	-15.2588	-3.05176
142.7	0	-14.9536	-3.05176
142.8	0	-14.9536	-3.05176
142.9	0	-14.6484	-3.05176
143	0	-14.3433	-3.05176
143.1	0	-14.0381	-3.05176
143.2	0	-14.0381	-3.35693
143.3	0	-14.0381	-3.35693
143.4	0	-14.0381	-3.35693
143.5	0	-14.0381	-3.35693
143.6	0	-13.7329	-3.35693
143.7	0	-13.7329	-3.35693
143.8	0	-13.7329	-3.66211
143.9	0	-14.0381	-3.35693
144	0	-14.0381	-3.35693
144.1	0	-13.7329	-3.35693
144.2	0	-13.7329	-3.05176
144.3	0	-13.7329	-3.05176
144.4	0	-13.7329	-2.74658
144.5	0	-14.0381	-3.05176
144.6	0	-14.0381	-3.05176
144.7	0	-13.7329	-3.05176
144.8	0	-13.7329	-3.05176
144.9	0	-13.7329	-3.35693
145	0	-13.7329	-3.35693
145.1	0	-13.7329	-3.35693
145.2	0	-13.7329	-3.35693
145.3	0	-13.7329	-3.35693
145.4	0	-13.7329	-3.35693
145.5	0	-13.7329	-3.35693
145.6	0	-13.4277	-3.66211
145.7	0	-13.4277	-3.35693
145.8	0	-13.4277	-3.35693
145.9	0	-13.4277	-3.35693
146	0	-13.1226	-3.35693
146.1	0	-13.1226	-3.05176
146.2	0	-12.8174	-3.35693
146.3	0	-12.5122	-3.35693
146.4	0	-12.5122	-3.35693
146.5	0	-12.207	-3.35693
146.6	0	-12.207	-3.35693
146.7	0	-12.207	-3.35693
146.8	0	-12.207	-3.66211
146.9	0	-12.5122	-3.66211
147	0	-12.5122	-3.66211
147.1	0	-12.8174	-3.66211
147.2	0	-12.8174	-3.35693
147.3	0	-12.8174	-3.35693
147.4	0	-12.8174	-3.35693
147.5	0	-12.8174	-3.05176
147.6	0	-12.8174	-3.05176
147.7	0	-12.5122	-3.05176
147.8	-0.30518	-12.5122	-3.05176
147.9	-0.30518	-12.207	-3.05176
148	-0.30518	-12.207	-3.05176
148.1	0	-12.207	-2.74658
148.2	0	-12.207	-3.05176
148.3	0	-12.5122	-3.05176
148.4	0	-12.5122	-3.35693
148.5	0	-12.5122	-3.35693
148.6	0	-12.207	-3.05176
148.7	0	-11.9019	-3.05176
148.8	0	-11.9019	-3.05176
148.9	0	-11.9019	-3.05176
149	0	-12.207	-3.05176
149.1	0	-12.207	-3.05176
149.2	0	-12.207	-3.05176
149.3	0	-12.207	-3.35693
149.4	0	-11.9019	-3.35693
149.5	0	-11.9019	-3.05176
149.6	0	-11.9019	-3.05176
149.7	0	-11.9019	-3.35693
149.8	0	-12.207	-3.05176
149.9	0	-12.207	-3.05176
150	0	-12.207	-3.05176
150.1	0	-12.207	-3.05176
150.2	0	-12.207	-3.05176
150.3	0	-11.9019	-3.05176
150.4	0	-11.5967	-2.74658
150.5	0	-11.5967	-2.74658
150.6	0	-11.5967	-2.74658
150.7	0	-11.5967	-2.74658
150.8	0	-11.5967	-2.74658
150.9	0	-11.5967	-3.05176
151	0	-11.5967	-2.74658
151.1	0	-11.5967	-2.74658
151.2	0	-11.2915	-2.74658
151.3	0	-11.5967	-2.44141
151.4	0	-11.2915	-2.74658
151.5	0	-11.2915	-2.44141
151.6	0	-11.2915	-2.74658
151.7	0	-10.9863	-2.74658
151.8	0	-11.2915	-2.74658
151.9	0	-10.9863	-2.74658
152	0	-11.2915	-3.05176
152.1	0	-11.2915	-3.05176
152.2	0.305176	-11.2915	-3.05176
152.3	0	-10.9863	-3.05176
152.4	0	-10.9863	-3.05176
152.5	0	-10.9863	-3.05176
152.6	0	-10.9863	-2.74658
152.7	0	-10.9863	-3.05176
152.8	0	-10.9863	-3.05176
152.9	0	-10.9863	-3.05176
153	0	-10.9863	-3.05176
153.1	0	-10.9863	-3.05176
153.2	0	-10.6812	-3.35693
153.3	0	-10.6812	-3.35693
153.4	0	-10.376	-3.35693
153.5	0.305176	-10.376	-3.05176
153.6	0.305176	-10.376	-3.35693
153.7	0.305176	-10.376	-3.05176
153.8	0.305176	-10.6812	-2.74658
153.9	0	-10.6812	-2.74658
154	0	-10.6812	-2.44141
154.1	0	-10.376	-2.44141
154.2	0	-10.376	-2.44141
154.3	0	-10.0708	-2.44141
154.4	0	-10.0708	-2.44141
154.5	0	-10.0708	-2.44141
154.6	0	-10.0708	-2.74658
154.7	0	-10.0708	-3.05176
154.8	0	-9.76563	-3.05176
154.9	0	-9.76563	-3.05176
155	0	-9.46045	-3.05176
155.1	0.305176	-9.76563	-3.05176
155.2	0.305176	-9.76563	-3.05176
155.3	0.305176	-9.76563	-3.05176
155.4	0.305176	-9.76563	-3.05176
155.5	0.305176	-9.76563	-3.05176
155.6	0.305176	-9.76563	-3.05176
155.7	0.305176	-9.46045	-2.74658
155.8	0.305176	-9.46045	-3.05176
155.9	0	-9.46045	-3.05176
156	0	-9.46045	-3.05176
156.1	0	-9.46045	-3.05176
156.2	0	-9.76563	-2.74658
156.3	0	-9.76563	-2.74658
156.4	0	-9.76563	-2.74658
156.5	0	-10.0708	-3.05176
156.6	0	-10.0708	-3.05176
156.7	0	-10.0708	-3.05176
156.8	0	-10.0708	-2.74658
156.9	0	-10.376	-2.74658
157	0	-10.0708	-2.74658
157.1	0	-10.376	-2.74658
157.2	0	-10.0708	-3.05176
157.3	0	-9.76563	-3.05176
157.4	0	-9.46045	-3.35693
157.5	0	-9.15527	-3.35693
157.6	0	-9.15527	-3.35693
157.7	0	-9.15527	-3.35693
157.8	0	-9.15527	-3.35693
157.9	0	-9.15527	-3.05176
158	0	-9.15527	-3.05176
158.1	0	-9.15527	-3.05176
158.2	0.305176	-9.15527	-3.05176
158.3	0.305176	-9.15527	-3.05176
158.4	0	-9.15527	-2.74658
158.5	0	-9.15527	-2.74658
158.6	0	-9.15527	-2.74658
158.7	0	-9.15527	-3.05176
158.8	0	-9.15527	-3.05176
158.9	0	-8.8501	-3.05176
159	0	-8.8501	-3.05176
159.1	0.305176	-8.8501	-2.74658
159.2	0	-8.8501	-3.05176
159.3	0	-8.8501	-2.74658
159.4	0	-8.54492	-2.74658
159.5	0	-8.54492	-2.74658
159.6	0	-8.54492	-2.74658
159.7	0	-8.54492	-2.74658
159.8	0.305176	-8.8501	-2.74658
159.9	0.305176	-8.8501	-2.74658
160	0.305176	-8.8501	-2.74658
160.1	0	-8.54492	-3.05176
160.2	0.305176	-8.54492	-3.05176
160.3	0	-8.8501	-3.05176
160.4	0	-8.8501	-3.05176
160.5	0	-8.8501	-3.05176
160.6	0	-8.8501	-2.74658
160.7	0	-8.54492	-2.74658
160.8	0	-8.23975	-2.74658
160.9	0	-8.23975	-2.74658
161	0	-7.93457	-3.05176
161.1	0	-8.23975	-3.05176
161.2	0	-7.93457	-3.05176
161.3	0	-7.93457	-3.05176
161.4	0.305176	-7.93457	-2.74658
161.5	0	-7.93457	-2.74658
161.6	0	-7.93457	-2.74658
161.7	0	-7.93457	-2.74658
161.8	0	-7.93457	-2.74658
161.9	0	-7.93457	-2.74658
162	0.305176	-7.93457	-2.74658
162.1	0	-7.93457	-2.74658
162.2	0	-7.62939	-2.74658
162.3	0	-7.93457	-2.74658
162.4	0	-7.62939	-2.74658
162.5	0	-7.62939	-3.05176
162.6	0	-7.62939	-3.05176
162.7	0	-7.62939	-3.05176
162.8	0	-7.32422	-3.05176
162.9	0	-7.32422	-2.74658
163	0	-7.32422	-3.05176
163.1	0	-7.32422	-3.05176
163.2	0	-7.32422	-3.05176
163.3	0	-7.32422	-3.05176
163.4	0	-7.32422	-3.05176
163.5	0	-7.62939	-3.05176
163.6	0	-7.62939	-2.74658
163.7	0	-7.32422	-2.44141
163.8	0	-7.32422	-2.74658
163.9	-0.30518	-7.32422	-2.74658
164	0	-7.01904	-2.74658
164.1	0	-7.01904	-2.74658
164.2	0	-7.32422	-3.05176
164.3	0	-7.01904	-3.05176
164.4	0	-7.01904	-3.05176
164.5	0	-7.01904	-3.35693
164.6	0	-7.01904	-3.35693
164.7	0	-7.01904	-3.35693
164.8	0	-7.01904	-3.05176
164.9	0	-7.32422	-3.05176
165	0	-7.01904	-3.35693
165.1	0	-7.32422	-3.35693
165.2	0	-7.32422	-3.35693
165.3	0	-7.32422	-3.05176
165.4	0	-7.01904	-3.05176
165.5	-0.30518	-7.01904	-3.05176
165.6	-0.30518	-7.32422	-3.05176
165.7	-0.30518	-7.01904	-3.05176
165.8	-0.30518	-7.01904	-3.05176
165.9	-0.30518	-6.71387	-2.74658
166	-0.30518	-6.71387	-2.74658
166.1	-0.30518	-6.71387	-2.74658
166.2	0	-6.40869	-2.74658
166.3	-0.30518	-6.71387	-2.74658
166.4	0	-6.71387	-2.74658
166.5	0	-7.01904	-2.74658
166.6	0	-7.01904	-3.05176
166.7	0.305176	-7.01904	-3.05176
166.8	0	-7.01904	-3.05176
166.9	0	-6.71387	-3.05176
167	0	-6.71387	-3.05176
167.1	0	-6.71387	-3.05176
167.2	0	-6.40869	-3.35693
167.3	0	-6.40869	-3.35693
167.4	0	-6.40869	-3.05176
167.5	0	-6.10352	-3.05176
167.6	0	-6.40869	-3.05176
167.7	0	-6.40869	-2.74658
167.8	0	-6.40869	-2.74658
167.9	0	-6.40869	-2.74658
168	0	-6.10352	-3.05176
168.1	0	-6.10352	-3.05176
168.2	0	-6.10352	-3.05176
168.3	-0.30518	-6.40869	-3.05176
168.4	-0.30518	-6.40869	-2.74658
168.5	-0.30518	-6.40869	-3.05176
168.6	0	-6.10352	-3.05176
168.7	0	-6.40869	-3.05176
168.8	0	-6.40869	-3.05176
168.9	0	-6.40869	-3.05176
169	0	-6.40869	-3.05176
169.1	0	-6.40869	-3.05176
169.2	0	-6.10352	-2.74658
169.3	0	-6.10352	-2.74658
169.4	0	-6.40869	-3.05176
169.5	0	-6.40869	-2.74658
169.6	0.305176	-6.10352	-2.74658
169.7	0.305176	-6.10352	-2.74658
169.8	0.305176	-5.79834	-2.74658
169.9	0.305176	-5.79834	-2.74658
170	0.305176	-5.79834	-2.74658
170.1	0.305176	-5.79834	-2.74658
170.2	0	-5.79834	-2.44141
170.3	0	-5.79834	-2.44141
170.4	0	-5.79834	-2.44141
170.5	0	-5.79834	-2.44141
170.6	-0.30518	-5.79834	-2.44141
170.7	-0.30518	-5.79834	-2.74658
170.8	-0.30518	-5.79834	-2.74658
170.9	-0.30518	-5.79834	-2.74658
171	-0.30518	-5.79834	-2.74658
171.1	0	-5.79834	-2.44141
171.2	0	-5.79834	-2.44141
171.3	0	-5.79834	-2.44141
171.4	0	-5.79834	-2.74658
171.5	0	-5.79834	-2.74658
171.6	0	-5.79834	-2.74658
171.7	0	-5.79834	-2.74658
171.8	0	-5.79834	-2.74658
171.9	0	-5.79834	-2.74658
172	0	-5.79834	-2.74658
172.1	0	-5.79834	-2.74658
172.2	0	-5.49316	-2.44141
172.3	0	-5.49316	-2.44141
172.4	0	-5.79834	-2.44141
172.5	0	-5.79834	-2.74658
172.6	0	-5.79834	-2.44141
172.7	0	-5.79834	-2.44141
172.8	0	-5.49316	-2.44141
172.9	0	-5.49316	-2.74658
173	-0.30518	-5.49316	-2.74658
173.1	0	-5.18799	-2.74658
173.2	0	-5.49316	-2.74658
173.3	0	-5.18799	-2.74658
173.4	0	-5.79834	-2.74658
173.5	0	-5.79834	-2.74658
173.6	0	-5.79834	-2.74658
173.7	0	-5.79834	-2.74658
173.8	0	-5.79834	-2.74658
173.9	0	-5.79834	-2.74658
174	0	-5.49316	-2.74658
174.1	0	-5.49316	-3.05176
174.2	0	-5.49316	-2.74658
174.3	0	-5.49316	-3.05176
174.4	0	-5.49316	-3.05176
174.5	0	-5.49316	-3.05176
174.6	0	-5.18799	-3.05176
174.7	0	-5.49316	-3.05176
174.8	0	-5.49316	-3.05176
174.9	0	-5.18799	-3.05176
175	0	-5.18799	-3.05176
175.1	0	-5.18799	-2.74658
175.2	0	-5.18799	-2.74658
175.3	0	-5.49316	-2.44141
175.4	0	-5.49316	-2.74658
175.5	0	-5.49316	-2.44141
175.6	0	-5.49316	-2.44141
175.7	-0.30518	-5.18799	-2.44141
175.8	-0.30518	-4.88281	-2.74658
175.9	-0.30518	-4.88281	-2.74658
176	0	-4.88281	-2.74658
176.1	0	-4.88281	-2.74658
176.2	0	-4.88281	-2.44141
176.3	0	-5.18799	-2.44141
176.4	0	-4.88281	-2.44141
176.5	0	-4.88281	-2.13623
176.6	-0.30518	-5.18799	-2.44141
176.7	0	-5.18799	-2.44141
176.8	-0.30518	-5.18799	-2.44141
176.9	-0.30518	-5.18799	-2.74658
177	-0.30518	-4.88281	-2.74658
177.1	-0.30518	-4.88281	-2.74658
177.2	-0.61035	-4.88281	-3.05176
177.3	-0.61035	-4.88281	-2.74658
177.4	-0.61035	-4.88281	-2.74658
177.5	-0.61035	-4.88281	-2.44141
177.6	-0.30518	-5.18799	-2.44141
177.7	-0.30518	-5.18799	-2.13623
177.8	0	-5.18799	-2.13623
177.9	0	-5.18799	-2.44141
178	0	-4.88281	-2.44141
178.1	0	-4.57764	-2.44141
178.2	0	-4.57764	-2.13623
178.3	0	-4.57764	-2.13623
178.4	0	-4.57764	-2.13623
178.5	0	-4.57764	-2.13623
178.6	-0.30518	-4.88281	-2.13623
178.7	-0.30518	-4.88281	-2.13623
178.8	-0.30518	-5.18799	-2.13623
178.9	0	-4.88281	-2.13623
179	0	-4.88281	-2.13623
179.1	0	-4.57764	-2.13623
179.2	0	-4.88281	-2.44141
179.3	0	-4.57764	-2.13623
179.4	0	-4.57764	-2.44141
179.5	0	-4.57764	-2.44141
179.6	0	-4.57764	-2.74658
179.7	0	-4.27246	-2.44141
179.8	0	-4.57764	-2.13623
179.9	0	-4.57764	-2.13623
180	0	-4.57764	-1.83105
180.1	0	-4.57764	-2.13623
180.2	0	-4.27246	-1.83105
180.3	0	-4.27246	-2.13623
180.4	-0.30518	-4.27246	-2.13623
180.5	-0.30518	-4.27246	-2.13623
180.6	-0.30518	-4.57764	-2.13623
180.7	-0.30518	-4.57764	-2.13623
180.8	-0.30518	-4.57764	-2.13623
180.9	-0.30518	-4.57764	-2.13623
181	-0.30518	-4.57764	-2.44141
181.1	0	-4.27246	-2.13623
181.2	0	-4.27246	-2.44141
181.3	-0.30518	-4.27246	-2.44141
181.4	0	-3.96729	-2.44141
181.5	-0.30518	-3.96729	-2.44141
181.6	0	-3.96729	-2.44141
181.7	0	-4.27246	-2.74658
181.8	-0.30518	-4.57764	-2.74658
181.9	-0.30518	-4.57764	-2.74658
182	-0.61035	-4.57764	-2.44141
182.1	-0.30518	-4.57764	-2.13623
182.2	-0.30518	-4.27246	-1.83105
182.3	0	-4.57764	-1.83105
182.4	0	-4.57764	-1.83105
182.5	0	-4.88281	-1.83105
182.6	0	-4.88281	-1.83105
182.7	0	-4.88281	-1.83105
182.8	-0.30518	-4.88281	-1.83105
182.9	-0.30518	-4.88281	-1.83105
183	-0.30518	-4.88281	-1.52588
183.1	-0.30518	-4.57764	-1.52588
183.2	-0.30518	-4.88281	-1.52588
183.3	-0.30518	-4.57764	-1.52588
183.4	-0.30518	-4.57764	-1.52588
183.5	-0.30518	-4.57764	-1.52588
183.6	-0.30518	-4.57764	-1.83105
183.7	-0.30518	-4.57764	-1.83105
183.8	-0.30518	-4.27246	-1.83105
183.9	-0.30518	-4.57764	-1.83105
184	0	-4.27246	-1.83105
184.1	0	-4.27246	-1.52588
184.2	0	-3.96729	-1.83105
184.3	0	-3.96729	-1.83105
184.4	-0.30518	-3.66211	-1.83105
184.5	-0.30518	-3.66211	-2.13623
184.6	-0.61035	-3.96729	-2.13623
184.7	-0.30518	-3.96729	-2.13623
184.8	-0.30518	-3.96729	-1.83105
184.9	-0.30518	-3.96729	-1.83105
185	-0.61035	-3.96729	-1.83105
185.1	-0.61035	-3.96729	-1.83105
185.2	-0.61035	-3.96729	-1.83105
185.3	-0.61035	-3.66211	-1.83105
185.4	-0.61035	-3.96729	-2.13623
185.5	-0.61035	-3.66211	-1.83105
185.6	-0.30518	-3.96729	-1.83105
185.7	-0.30518	-3.96729	-1.83105
185.8	-0.30518	-3.96729	-1.83105
185.9	-0.30518	-3.96729	-1.83105
186	-0.30518	-3.66211	-1.52588
186.1	-0.30518	-3.96729	-1.83105
186.2	-0.30518	-3.66211	-1.83105
186.3	-0.61035	-3.66211	-1.83105
186.4	-0.61035	-3.96729	-1.83105
186.5	-0.30518	-3.96729	-2.13623
186.6	-0.30518	-3.96729	-2.13623
186.7	-0.30518	-3.96729	-1.83105
186.8	-0.30518	-3.96729	-1.83105
186.9	-0.30518	-3.96729	-1.83105
187	-0.30518	-3.96729	-1.83105
187.1	-0.30518	-3.96729	-1.83105
187.2	-0.30518	-3.96729	-1.83105
187.3	-0.30518	-3.96729	-1.83105
187.4	0	-3.96729	-1.83105
187.5	0	-3.66211	-1.83105
187.6	0	-3.66211	-1.83105
187.7	0	-3.66211	-1.83105
187.8	0	-3.66211	-1.83105
187.9	-0.30518	-3.66211	-1.83105
188	0	-3.35693	-1.83105
188.1	0	-3.35693	-1.83105
188.2	0	-3.35693	-1.52588
188.3	0	-3.35693	-1.83105
188.4	-0.30518	-3.35693	-1.52588
188.5	-0.30518	-3.66211	-1.52588
188.6	-0.30518	-3.66211	-1.52588
188.7	-0.30518	-3.66211	-1.52588
188.8	-0.61035	-3.66211	-1.83105
188.9	-0.30518	-3.66211	-1.83105
189	-0.61035	-3.96729	-2.13623
189.1	-0.61035	-3.96729	-2.13623
189.2	-0.61035	-3.96729	-2.13623
189.3	-0.61035	-3.66211	-2.13623
189.4	-0.30518	-3.66211	-2.13623
189.5	-0.30518	-3.66211	-2.13623
189.6	0	-3.66211	-2.13623
189.7	0	-3.66211	-2.13623
189.8	-0.30518	-3.66211	-1.83105
189.9	-0.30518	-3.66211	-1.83105
190	-0.30518	-3.66211	-1.52588
190.1	-0.30518	-3.66211	-1.83105
190.2	-0.61035	-3.66211	-1.83105
190.3	-0.61035	-3.66211	-1.83105
190.4	-0.61035	-3.35693	-2.13623
190.5	-0.30518	-3.35693	-2.13623
190.6	-0.30518	-3.66211	-2.13623
190.7	-0.30518	-3.66211	-1.83105
190.8	-0.30518	-3.96729	-1.83105
190.9	-0.61035	-3.96729	-1.52588
191	-0.61035	-3.96729	-1.83105
191.1	-0.91553	-3.66211	-1.83105
191.2	-0.61035	-3.66211	-1.83105
191.3	-0.61035	-3.35693	-1.83105
191.4	-0.30518	-3.35693	-1.52588
191.5	-0.30518	-3.35693	-1.52588
191.6	-0.30518	-3.05176	-1.52588
191.7	-0.30518	-3.05176	-1.52588
191.8	-0.30518	-3.05176	-1.52588
191.9	-0.30518	-3.35693	-1.83105
192	-0.30518	-3.05176	-1.83105
192.1	-0.30518	-3.35693	-1.83105
192.2	0	-3.35693	-1.83105
192.3	0	-3.35693	-2.13623
192.4	0	-3.35693	-2.13623
192.5	0	-3.35693	-1.83105
192.6	0	-3.35693	-2.13623
192.7	0	-3.05176	-1.83105
192.8	-0.30518	-3.35693	-1.83105
192.9	0	-3.05176	-1.52588
193	0	-3.05176	-1.52588
193.1	0	-3.05176	-1.2207
193.2	0	-3.05176	-1.2207
193.3	0	-3.05176	-1.2207
193.4	0	-3.05176	-1.2207
193.5	-0.30518	-3.05176	-1.52588
193.6	-0.30518	-3.05176	-1.52588
193.7	-0.30518	-3.35693	-1.83105
193.8	-0.30518	-3.35693	-1.52588
193.9	-0.30518	-3.35693	-1.52588
194	-0.30518	-3.35693	-1.2207
194.1	0	-3.66211	-1.2207
194.2	0	-3.66211	-1.2207
194.3	0	-3.66211	-1.52588
194.4	-0.30518	-3.66211	-1.52588
194.5	-0.61035	-3.35693	-1.52588
194.6	-0.61035	-3.35693	-1.52588
194.7	-0.30518	-3.35693	-1.52588
194.8	-0.30518	-3.66211	-1.52588
194.9	-0.30518	-3.35693	-1.52588
195	-0.30518	-3.35693	-1.52588
195.1	0	-3.35693	-1.52588
195.2	0	-3.66211	-1.52588
195.3	0	-3.66211	-1.52588
195.4	0	-3.35693	-1.52588
195.5	-0.30518	-3.35693	-1.52588
195.6	-0.30518	-3.35693	-1.52588
195.7	-0.30518	-3.35693	-1.83105
195.8	-0.30518	-3.35693	-1.83105
195.9	-0.30518	-3.05176	-2.13623
196	-0.61035	-3.05176	-1.83105
196.1	-0.61035	-3.35693	-1.83105
196.2	-0.61035	-3.35693	-1.83105
196.3	-0.61035	-3.35693	-1.83105
196.4	-0.30518	-3.35693	-1.83105
196.5	-0.30518	-3.35693	-1.83105
196.6	-0.30518	-3.35693	-1.52588
196.7	-0.30518	-3.35693	-1.52588
196.8	-0.30518	-3.35693	-1.52588
196.9	-0.30518	-3.35693	-1.52588
197	-0.30518	-3.35693	-1.52588
197.1	-0.30518	-3.35693	-1.2207
197.2	-0.30518	-3.35693	-1.52588
197.3	-0.30518	-3.05176	-1.52588
197.4	-0.30518	-3.05176	-1.52588
197.5	-0.61035	-3.05176	-1.83105
197.6	-0.30518	-3.05176	-1.83105
197.7	-0.61035	-3.05176	-2.13623
197.8	-0.61035	-3.05176	-1.83105
197.9	-0.61035	-3.35693	-2.13623
198	-0.30518	-3.35693	-1.83105
198.1	-0.30518	-3.35693	-2.13623
198.2	-0.30518	-2.74658	-2.13623
198.3	-0.61035	-2.74658	-2.13623
198.4	-0.61035	-2.74658	-2.13623
198.5	-0.61035	-2.74658	-1.83105
198.6	-0.61035	-3.05176	-1.52588
198.7	-0.61035	-2.74658	-1.52588
198.8	-0.61035	-3.05176	-1.83105
198.9	-0.61035	-2.74658	-1.83105
199	-0.30518	-3.05176	-2.13623
199.1	-0.30518	-3.05176	-1.83105
199.2	-0.30518	-3.05176	-2.13623
199.3	-0.30518	-3.05176	-1.83105
199.4	-0.30518	-3.05176	-1.52588
199.5	-0.30518	-3.05176	-1.83105
199.6	0	-3.05176	-1.83105
199.7	0	-3.05176	-1.83105
199.8	0	-3.05176	-1.83105
199.9	-0.30518	-3.05176	-1.83105

## Sheet: Figure 5
Figure 5b
Paw withdrawal threshold (g)
ChR2-on
Left hind paw	0.6	1	1	1	0.6	0.6	0.6
Right hind paw	0.6	0.6	0.6	1	0.6	1	0.6
ChR2-off
Left hind paw	0.4	0.4	0.4	0.4	0.16	0.16	0.4
Right hind paw	0.16	0.16	0.16	0.4	0.16	0.4	0.4
Figure 5c
Response latency of the hot plate test (s)
BL	ChR2
14.2	7.08
9.72	8.27
12.1	10.58
9.92	10.15
11.84	7.66
11.22	9.57
11.44
10.72
Figure 5d
Response latency of the tail flick test (s)
Time	mice 1	mice 2	mice 3	mice 4	mice 5	mice 6
-10	20.2864	-1.26183	-10.9532	3.52505	-7.0668	-8.86076
-5	-16.2291	6.62461	5.10033	-3.15399	19.6515	-3.5443
0	-4.05728	-5.36278	5.85284	-0.37106	-12.5847	12.4051
2.5	11.3365	17.9811	-42.0569	-9.83302	-14.908	-16.962
5	-21.2411	5.36278	-10.7023	4.35993	-14.0368	-10.1266
10	-20.1671	-2.83912	-27.7592	-10.9462	-5.03388	-5.82278
15	-13.7232	13.2492	-2.17391	-0.37106	-10.8422	-23.2911
20	-14.0811	3.15457	-15.7191	0.742115	-15.4889	3.5443
30	27.8043	7.57098	-20.9866	1.85529	-19.2643	7.8481
40	21.3604	22.7129	-27.0067	-0.92764	-10.2614	14.6835
60	-6.92124	26.8139	-16.2207	0.463822	5.13069	11.6456
Figure 5e
Duration of motor performance of the Rotarod test (s)
BL	ChR2
177.1	300
284.93	293.57
205.83	242.47
287.13	257.4
293.73	300
220.07	285.03
Figure 5i
Time in open arms of the EPM test (%)
	mice 1	mice 2	mice 3	mice 4	mice 5	mice 6	mice 7	mice 8	mice 9
OFF1	0	23.85	13.13	52.2	31.64	17.6	15.07	47.39	8.9
ON1	1	21.58	16.93	0.6	5.27	13.34	47	0	15.22
OFF2	34.82	8.77	18.97	4.23	6.78
ON2	10.07	34.56	8.21	3.2	35.16	29.17	14.68	2.56
OFF3	2.33	10.8	36.4	17.55	11.01
Total distance (m)
	mice 1	mice 2	mice 3	mice 4	mice 5	mice 6	mice 7	mice 8	mice 9
OFF1	83.2524	119.645	108.153	74.7792	127.783	155.462	106.705	34.157	64.6389
ON1	75.9173	161.01	113.561	164.55	116.474	129.946	79.878	47.0775	54.5191
OFF2	87.3499	96.0003	75.7562	32.8406	41.9809
ON2	71.5928	117.578	165.663	101.051	101.718	93.8743	55.0473	107.605
OFF3	55.3609	111.173	91.5074	93.6544	87.5905
open arms crossing
	mice 1	mice 2	mice 3	mice 4	mice 5	mice 6	mice 7	mice 8	mice 9
OFF1	0	7	11	3	15	8	7	2	6
ON1	1	10	21	4	7	6	9	0	2
OFF2	3	5	3	2	3	2
ON2	17	2	5	4	8	2	2
OFF3	1	5	9	3	2
Figure 5j
Time in center of the open field test (%)
	mice 1	mice 2	mice 3	mice 4	mice 5	mice 6	mice 7	mice 8
OFF1	2.11	1.56	7.51	1.5	5.01	7.45	5.72	5.06
ON1	7.33	4.67	11.79	16.13	5.22	8.67	0.22	2.17
OFF2	7.34	1.67	3.44	10.57	1.67	11.56	7.45	1.89
ON2	4.78	3	14.02	10	4.51	16.67	8.28	4.56
OFF3	6.9	5.56	14.68	5.78	7.28	10.5	6.79	9.89
Total distance (m)
	mice 1	mice 2	mice 3	mice 4	mice 5	mice 6	mice 7
OFF1	7901.27	8440.63	9251.43	2805.92	79.0127	84.4063	92.5143
ON1	13111	6014.53	14959.8	7205.6	131.11	60.1453	149.598
OFF2	4268.91	6556.2	12110.2	6514.26	42.6891	65.562	121.102
ON2	3248.56	5479.45	14189.9	7149.09	32.4856	54.7945	141.899
OFF3	5872.36	5380.99	10068.5	6120.81	58.7236	53.8099	100.685
Number of center entries
	mice 1	mice 2	mice 3	mice 4	mice 5	mice 6	mice 7	mice 8
OFF1	5	2	10	0	5	10	2	8
ON1	13	5	17	5	4	8	1	3
OFF2	5	3	7	3	2	6	5	4
ON2	3	2	17	5	6	7	4	5
OFF3	6	5	17	8	8	9	5	5
Figure 5l
Place aversion score of CPA test (s)
EYFP	ChR2
48.82	57.22
43.86	26.48
42.43	-9.96
-46.93	29.61
10	-17.59
	-67.73
	-60.88
	84.12

## Sheet: Figure 6
Figure 6a
Paw withdrawal threshold (g)
ChR2-on
Left hind paw	1	1	1	1	0.6	0.6	0.6	1
Right hind paw	1	1	1	1	1	1	0.6	1
ChR2-off
Left hind paw	0.4	0.4	1	0.4	0.4	0.6	0.4	0.6
Right hind paw	0.4	0.4		0.6	1	1	0.4	0.6
Figure 6b
Response latency of the hot plate test (s)
BL	ChR2
9.66	6.56
9.79	7.61
13.62	7.55
9.16	10.69
10.6	7.12
12.26
10.36
13.78
17.23
Figure 6c
Place aversion score of CPA test (s)
EYFP	ChR2
-5.78	-57.07
-82.09	-1.16
-89.42	-30.6
-86.19	-29.71
-29.33	-33.56
-69.83	20.23
	-54.92
	-3.6
	-50.84
Figure 6f
Time in open arms of the EPM test (%)
	mice 1	mice 2	mice 3	mice 4	mice 5	mice 6	mice 7	mice 8	mice 9
OFF1	37.04	60.14	39.9333	48.7167	26.9833	27.74	36.8167	35.45	51.3367
ON1	1.43333	21.89	36.8933	0.15667	18.6067	25.21	32.48	26.26	33.2033
OFF2	36.4767	7.45	58.6167	14.7867	6.76333	2.59667	17.1267	13.1767	16.4467
ON2	7.13333	71.9167	13.83	10.5867	12.6333	13.8767	43.5433	21.0333	40.3833
OFF3	30.6633	40.6433	29.24	14.0233	7.71	0.45	25.14	5.80333	21.2233
Total distance (m)
	mice 1	mice 2	mice 3	mice 4	mice 5	mice 6	mice 7	mice 8	mice 9
OFF1	10.9792	11.76	14.6895	13.3212	10.5478	10.3417	14.7636	12.9819	13.2211
ON1	9.776	5.7769	4.231	7.3442	14.1371	13.742	14.7894	8.7877	10.857
OFF2	15.3336	4.1802	4.4931	6.6648	7.5911	6.8756	9.1746	7.7989	10.3538
ON2	8.9159	11.4844	2.8745	11.7483	14.7508	11.8962	11.589	8.1136	7.432
OFF3	11.6998	9.3956	9.6726	10.5164	9.1233	7.0936	10.8718	6.2457	11.3675
open arms crossing
	mice 1	mice 2	mice 3	mice 4	mice 5	mice 6	mice 7	mice 8	mice 9
OFF1	17	18	13	25	12	14	18	22	21
ON1	2	6	1	1	9	11	17	13	9
OFF2	13	4	5	8	3	2	8	7	6
ON2	8	15	1	15	6	8	12	13	6
OFF3	9	8	17	7	3	1	8	3	8
Figure 6g
Time in center of the open field test (%)
	mice 1	mice 2	mice 3	mice 4	mice 5	mice 6	mice 7	mice 8	mice 9
OFF1	15.8633	1.39	2.23	5.56667	3.13333	4.92	2.19667	8.78667	2.58
ON1	7.04667	4.07	9.07	3.59667	2.08	6.31333	4.11667	8.07333	7.83667
OFF2	6.75	2.57667	2.81667	4.80667	12.5567	12.08	7.66667	21.7633	7.08
ON2	8.73	11.4233	4.80667	2.62333	1.38	2.18333	16.7933	8.63	10.1667
OFF3	19.1733	5.27	2.95	6.77333	16.5467	16.4567	5.03333	21.7133	10.89
Total distance (m)
	mice 1	mice 2	mice 3	mice 4	mice 5	mice 6	mice 7	mice 8	mice 9
OFF1	24.9258	21.2416	18.6065	27.75	22.2495	27.1202	26.9931	16.4024	21.873
ON1	36.4184	18.0613	17.145	27.8913	29.8815	32.5052	24.4297	30.6517	34.6265
OFF2	39.301	27.6367	11.692	13.0776	12.4456	24.1577	20.0682	13.692	18.0815
ON2	38.0847	16.9567	28.4035	22.1234	23.3838	29.2759	15.8441	17.2474	24.2678
OFF3	34.6901	25.8058	30.9556	9.5706	12.3744	21.9793	17.4781	13.9086	15.0413
Number of center entries
	mice 1	mice 2	mice 3	mice 4	mice 5	mice 6	mice 7	mice 8	mice 9
OFF1	22	6	10	16	11	16	10	7	10
ON1	24	14	10	11	10	10	14	17	26
OFF2	26	9	4	10	9	19	22	13	13
ON2	23	19	14	6	8	8	16	13	20
OFF3	43	12	13	6	13	24	10	18	8

## Sheet: Figure 7
Figure 7b
Paw withdrawal threshold (g)
BL
Left hind paw	0.4	1	0.4	0.6	1	0.4	0.6	0.6
Right hind paw	0.4	1	1	0.6	0.6	0.6
Left ACC-ChR2
Left hind paw	0.6	1	1	1	0.6	1	0.6	0.6
Right hind paw	0.4	0.6	0.6	0.16	0.4	0.4
Right ACC-ChR2
Left hind paw	0.6	0.4	0.4	0.16	0.6	0.4	0.4	0.07
Right hind paw	1	0.6	0.6	0.6	0.6	1	1	0.6
Figure 7c
Response latency of the hot plate test (s)
BL	Left ACC	Right ACC
8.15	4.38	5.02
8.56	8.36	6.7
9.29	3.68	4.8
8.14	7.68	2.48
10.09	4.91	3.71
13.33	5.39	5.26
9.72	2.92	4.68
10.88	4.53	5.05
Figure 7e
Paw withdrawal threshold (g)
BL
Left hind paw	0.4	0.6	0.6	1	0.6	0.6
Right hind paw	0.6	1	0.6	0.6	0.6	0.6
Left ACC-ChR2
Left hind paw	0.4	0.6	1	1	1	0.6
Right hind paw	1	1.4	1	1.4	1.4	1
Right ACC-ChR2
Left hind paw	0.6	1	1	1.4	1	0.6
Right hind paw	0.6	0.6	1	1.4	0.6	0.4
Figure 7f
Response latency of the hot plate test (s)
BL	Left ACC	Right ACC
BL	Left ACC	Right ACC
9.11	16.02	10.68
9.06	12.26	15.29
8.95	11.65	12.89
9.74	21.41	19.63
10.23	16.66	9.67
10.16	12.93	14.31
Figure 7i
Ipsilateral paw withdrawal threshold of nerve injury (g)
Sham
BL	0.4	1	0.6	0.6	1	0.4	0.6	0.6
3 days	0.4	1	0.4	0.6	1	0.4	0.6	0.6
7 days	0.6	0.4	0.4	0.6	0.6	0.4	1	0.6
14 days	0.6	1	0.6	0.6	0.6	0.4	0.6	0.6
28 days	0.4	0.4	0.4	0.6	1	0.4	0.6	0.6
Nerve injury
BL	0.4	1	0.4	0.6	1	0.4	0.6	0.6
3 days	0.04	0.04	0.02	0.04	0.16	0.07	0.16	0.04
7 days	0.02	0.008	0.02	0.008	0.02	0.008	0.008	0.02	0.04	0.008	0.04
14 days	0.008	0.02	0.008	0.02	0.008	0.008	0.008	0.04	0.008	0.008	0.02
28 days	0.008	0.008	0.008	0.008	0.04	0.008	0.008	0.02	0.02	0.008	0.008
Figure 7j
Ipsilateral paw withdrawal threshold of nerve injury after optogenetic activation (g)
Nerve injury
BL	0.4	1	0.4	0.6	1	0.4	0.6	0.6
3 days	0.04	0.04	0.02	0.04	0.16	0.07	0.16	0.04
7 days	0.02	0.008	0.02	0.008	0.02	0.008	0.008	0.02	0.04	0.008
14 days	0.008	0.02	0.008	0.02	0.008	0.008	0.008	0.04	0.008	0.008
28 days	0.008	0.008	0.008	0.008	0.04	0.008	0.008	0.02	0.02	0.008
Nerve injury+Left ACC-ChR2
BL	0.6	1	1	1	0.6	1	0.6	0.6
3 days	0.04	0.04	0.07	0.02	0.04	0.02	0.02	0.02
7 days	0.02	0.04	0.04	0.04	0.008	0.008	0.02	0.008	0.02	0.008	0.04
14 days	0.008	0.008	0.008	0.008	0.008	0.04	0.008	0.02	0.008
28 days	0.008	0.008	0.008	0.008	0.008	0.008	0.008	0.008	0.02	0.008	0.02
Nerve injury+Right ACC-ChR2
BL	0.6	0.4	0.4	0.16	0.6	0.4	0.4	0.07
3 days	0.04	0.16	0.07	0.04	0.02	0.04	0.01
7 days	0.008	0.04	0.02	0.02	0.008	0.04	0.008	0.008	0.02	0.02
14 days	0.008	0.02	0.008	0.008	0.008	0.02	0.008	0.008
28 days	0.008	0.008	0.008	0.008	0.02	0.008	0.008	0.008	0.008	0.008	0.008
Figure 7k
Ipsilateral paw withdrawal threshold of nerve injury after optogenetic inhibition (g)
Nerve injury
BL	0.4	0.6	0.6	1	0.6	0.6
3 days	0.008	0.008	0.008	0.008	0.008
7 days	0.008	0.008	0.02	0.008	0.008
14 days	0.008	0.008	0.008	0.008	0.008
28 days	0.008	0.008	0.008	0.008
Nerve injury+Left ACC-eNpHR
BL	0.4	0.6	1	1	1	0.6
3 days	0.008	0.008	0.008	0.008	0.008
7 days	0.008	0.008	0.02	0.008	0.008
14 days	0.008	0.008	0.008	0.008	0.008
28 days	0.008	0.2	0.008	0.008
Nerve injury+Right ACC-eNpHR
BL	0.6	1	1	1.4	1	0.6
3 days	0.008	1	1.4	0.4	0.6
7 days	0.07	0.16	0.07	0.16	0.04
14 days	0.04	0.02	0.6	0.4	0.008
28 days	0.4	0.07	0.16	0.16
Figure 7l
Contralateral paw withdrawal threshold of nerve injury (g)
Sham
BL	0.6	1	0.6	0.6	0.4	0.4	0.4	0.6
3 days	0.6	1	0.4	0.6	0.4	1	0.4	0.6
7 days	1	1	0.6	0.6	0.4	0.4	0.4	0.4
14 days	0.6	1	0.6	0.6	0.6	0.4	0.4	0.6
28 days	0.4	0.6	0.6	0.6	1	0.4	0.6	0.6
Nerve injury
BL	0.4	1	0.6	0.6	0.4	0.4	0.4	0.6
3 days	0.4	1	0.4	0.16	0.4	0.4	0.16	0.4
7 days	0.4	0.6	0.16	0.4	0.4	0.4	0.007	0.16	0.4	0.6	0.4
14 days	0.16	0.4	0.4	0.4	0.4	0.4	0.6	0.6	0.4	0.4	0.4
28 days	0.4	0.4	0.4	0.4	0.6	0.6	0.4	0.4	0.16	0.4	0.4
Figure 7m
Contralateral paw withdrawal threshold of nerve injury after optogenetic activation (g)
Nerve injury
BL	0.4	1	1	0.6	0.6			0.6
3 days	0.4	1	0.4	0.16	0.4	0.4	0.16	0.4
7 days	0.4	0.6	0.16	0.4	0.4	0.4	0.007	0.16	0.4	0.6	0.4
14 days	0.16	0.4	0.4	0.4	0.4	0.4	0.6	0.6	0.4	0.4	0.4
28 days	0.4	0.4	0.4	0.4	0.6	0.6	0.4	0.4	0.16	0.4	0.4
Nerve injury+Left ACC-ChR2
BL	0.6	0.6	0.16	0.4			0.4	0.4
3 days	0.16	0.16	0.16	0.4	0.4	0.16	0.4	0.4
7 days	0.4	0.4	0.16	0.4	0.4	0.16	0.6	0.16		0.07	0.4
14 days	0.16	0.6		0.4	0.07	0.07		0.16	0.16	0.16	0.16
28 days	0.04	0.07	0.4	0.16	0.16	0.16	0.16	0.16	0.4	0.16	0.07
Nerve injury+Right ACC-ChR2
BL	0.6	0.6	0.16	0.4			0.4	0.4
3 days	0.16	0.16	0.16	0.4	0.4	0.16	0.4	0.4
7 days	0.4	0.4	0.16	0.4	0.4	0.16	0.6	0.16		0.07	0.4
14 days	0.16	0.6		0.4	0.07	0.07		0.16	0.16	0.16	0.16
28 days	0.04	0.07	0.4	0.16	0.16	0.16	0.16	0.16	0.4	0.16	0.07
Figure 7n
Contralateral paw withdrawal threshold of nerve injury after optogenetic inhibition (g)
Nerve injury
BL	0.6	1	0.6	0.6	0.6	0.6
3 days	0.07	0.4	0.4	0.4	0.07
7 days	0.16	0.4	0.16	0.07	0.07
14 days	0.16	0.16	0.4	0.4	0.16
28 days	0.4	0.4	0.6	0.4
Nerve injury+Left ACC-eNpHR
BL	1	1.4	1	1.4	1.4	1
3 days	0.4	1	0.6	0.6	0.4
7 days	0.4	0.6	0.6	1	0.6
14 days	0.4	0.6	0.6	1	0.16
28 days	0.6	0.6	1	0.6
Nerve injury+Right ACC-eNpHR
BL	0.6	0.6	1	1.4	0.6	0.4
3 days	0.16	1	0.4	0.6	0.008
7 days	0.4		0.4	0.6	0.07
14 days	0.4	0.4	0.4	0.6	0.16
28 days	0.4	0.4	1	0.16

## Sheet: Figure 8
Figure 8b
Paw withdrawal threshold (g)
BL
Left hind paw	1	0.6	1	0.6	0.6
Right hind paw	0.6	0.6	1	0.6	0.6
eNpHR
Left hind paw	1	1	1.4	1	0.6
Right hind paw	1	0.6	1.4	1	1
Figure 8c
Response latency of the hot plate test (s)
BL	eNpHR
9.05	11.2
9.33	11.21
10.11	10.08
8.33	10.11
9.33	9.81
9.81	9.39
Figure 8e
Ipsilateral paw withdrawal threshold of nerve injury (g)
Sham
BL	1	1	1	1	0.4	0.6	0.6	1
3 days	1	0.6	0.6	1.4	0.6	0.6	0.6	1
7 days	0.6	0.4	1	1	1	0.6	0.4	1
14 days	0.6	1	1	1.4	0.4	0.6	0.6	1
28 days	1	1	1	1	0.4	0.6	0.6	1
Nerve injury
BL	0.6	1	1	1	0.6	0.6	0.6	1	0.6	1	0.6
3 days	0.04	0.04	0.02	0.008	0.04	0.02	0.16	0.02	0.04	0.02
7 days	0.07	0.04	0.008	0.008	0.008	0.008	0.008	0.008	0.008	0.008
14 days	0.008	0.008	0.008	0.02	0.008	0.008	0.02	0.008	0.008
28 days	0.008	0.008	0.008	0.008	0.008	0.008	0.008	0.008	0.008
Figure 8f
Ipsilateral paw withdrawal threshold of nerve injury after optogenetic activation (g)
Nerve injury
BL	0.6	1	1	1	0.6	0.6	0.6	1	0.6	1	0.6	0.6
3 days	0.04	0.04	0.02	0.008	0.04	0.02	0.02	0.16	0.02	0.04	0.02	0.008
7 days	0.07	0.04	0.008	0.008	0.008	0.008	0.008	0.008	0.008	0.008
14 days	0.008	0.008	0.008	0.02	0.008	0.008	0.02	0.008	0.008
28 days	0.008	0.008	0.008	0.008	0.008	0.008	0.008	0.008	0.008
Nerve injury+ChR2
BL	0.4	0.4	0.4	0.4	0.16	0.16	0.4
3 days	0.04	0.04	0.02	0.07	0.07
7 days	0.008	0.008	0.008	0.008	0.008	0.008
14 days	0.008	0.008	0.008	0.008
28 days	0.008	0.008	0.008	0.008
Figure 8g
Ipsilateral paw withdrawal threshold of nerve injury after optogenetic inhibition (g)
Nerve injury
BL	0.6	1	1	1	0.6	0.6	0.6	1	0.6	1	0.6	0.6
3 days	0.04	0.04	0.02	0.008	0.04	0.02	0.16	0.02	0.04	0.02	0.008
7 days	0.07	0.04	0.008	0.008	0.008	0.008	0.008	0.008	0.008	0.008
14 days	0.008	0.008	0.008	0.02	0.008	0.008	0.02	0.008	0.008
28 days	0.008	0.008	0.008	0.008	0.008	0.008	0.008	0.008	0.008
Nerve injury+eNpHR
BL	1	1	1.4	1	0.6
3 days	1	0.4	1	0.07	0.07
7 days	0.6	0.16	0.04	0.04
14 days	0.16	0.16	0.02	0.04
28 days	0.16	0.02	0.16	0.04
Figure 8h
Contralateral paw withdrawal threshold of nerve injury (g)
Sham
BL	0.6	0.6	0.6	1	0.6	1	0.6	1
3 days	0.4	0.6	1	1	0.6	1	0.6	0.6
7 days	0.4	0.6	0.6	1	1	1	0.6	0.6
14 days	0.6	0.6	0.6	1	0.6	1	0.6	0.6
28 days	0.6	0.6	0.4	1.4	0.6	0.6	0.6	0.6
Nerve injury
BL	0.6	0.6	0.6	1	0.6	1	0.6	0.6	0.6	1	0.6	0.6
3 days	0.4	0.4	0.4	0.6	0.6	0.4	0.6	0.16	0.07	0.4	0.16	0.16
7 days	0.4	0.16	0.16	0.16	0.4	0.16	0.16	0.16	0.16	0.4
14 days	0.4	0.4	0.16	0.4	0.4	0.6	0.16	0.4	0.4
28 days	0.4	0.4	0.16	0.16	0.4	0.4	0.4	0.4	0.4
Figure 8i
Contralateral paw withdrawal threshold of nerve injury after optogenetic activation (g)
Nerve injury
BL	0.6	0.6	0.6	1	0.6	1	0.6	0.6	0.6	1	0.6	0.6
3 days	0.4	0.4	0.4	0.6	0.6	0.4	0.6	0.16	0.07	0.4	0.16	0.16
7 days	0.4	0.16	0.16	0.16	0.4	0.16		0.16	0.16	0.16	0.4
14 days	0.4	0.4	0.16	0.4	0.4			0.6	0.16	0.4	0.4
28 days	0.4	0.4	0.16	0.16	0.4			0.4	0.4	0.4	0.4
Nerve injury+ChR2
BL	0.16	0.16	0.16	0.4	0.16	0.4	0.4
3 days	0.16	0.16	0.16	0.16	0.16
7 days	0.4	0.07	0.07	0.07	0.16	0.07
14 days	0.07	0.07		0.16	0.07
28 days	0.16	0.16	0.16	0.4
Figure 8j
Contralateral paw withdrawal threshold of nerve injury after optogenetic inhibition (g)
Nerve injury
BL	0.6	0.6	0.6	1	0.6	1	0.6	0.6	0.6	1	0.6	0.6
3 days	0.4	0.4	0.4	0.6	0.6	0.4	0.6	0.16	0.07	0.4	0.16	0.16
7 days	0.4	0.16	0.16	0.16	0.4	0.16		0.16	0.16	0.16	0.4
14 days	0.4	0.4	0.16	0.4	0.4			0.6	0.16	0.4	0.4
28 days	0.4	0.4	0.16	0.16	0.4			0.4	0.4	0.4	0.4
Nerve injury+eNpHR
BL	1	0.6	1.4	1	1
3 days	0.6	0.16	1	0.6	0.4
7 days	1	0.4	0.4	0.6
14 days	0.6	0.4	0.4	0.4
28 days	0.6	0.4	0.4	0.4
